# Supplementary material for: Bis[4-amino-N-(pyrimidin-2-yl-κN)benzene­sulfonamidato-κN](4,4′-di­methyl-2,2′-bipyridine-κ2 N,N′)cadmium dimethyl­formamide disolvate
Source: Acta Crystallogr Sect E Struct Rep Online. 2012 Feb 10;68(Pt 3):m276–7. doi: 10.1107/S1600536812004412 (PMC3297235; doi:10.1107/S1600536812004412)
Supplement: Supplementary file 2 [file e-68-0m276-Isup2.hkl]

# 
# h,k,l, Fc-squared, Fo-squared, sigma(Fo-squared) and status flag 
# 
data_I
_shelx_title ' s92 in C 2/c' 
_shelx_refln_list_code          4 
_shelx_F_calc_maximum      398.12 
_exptl_crystal_F_000      1936.00 
_reflns_d_resolution_high  0.7700 
 
loop_ 
 _symmetry_equiv_pos_as_xyz 
 'x, y, z' 
 '-x, y, -z+1/2' 
 'x+1/2, y+1/2, z' 
 '-x+1/2, y+1/2, -z+1/2' 
 '-x, -y, -z' 
 'x, -y, z-1/2' 
 '-x+1/2, -y+1/2, -z' 
 'x+1/2, -y+1/2, z-1/2' 
 
_cell_length_a    17.4428 
_cell_length_b    16.2753 
_cell_length_c    16.3873 
_cell_angle_alpha  90.000 
_cell_angle_beta  118.333 
_cell_angle_gamma  90.000 
 
_shelx_F_squared_multiplier     1.000 
 
loop_ 
 _refln_index_h 
 _refln_index_k 
 _refln_index_l 
 _refln_F_squared_calc 
 _refln_F_squared_meas 
 _refln_F_squared_sigma 
 _refln_observed_status 
   4   0   0    55889.09    53865.05   1219.99 o 
   6   0   0       32.07       54.15     19.83 o 
   8   0   0       21.15       31.83     24.00 o 
  10   0   0    19504.91    19394.38    613.31 o 
  12   0   0    10430.66    10482.66    343.77 o 
  14   0   0      508.03      733.42     93.35 o 
  16   0   0     2437.06     2668.07    149.16 o 
  18   0   0      416.24      415.01    132.27 o 
   3   1   0    23736.54    24942.47    587.19 o 
   5   1   0        9.10       93.30     12.26 o 
   7   1   0      388.65      521.55     39.74 o 
   9   1   0      250.94      336.43     31.77 o 
  11   1   0      291.64      438.63     40.21 o 
  13   1   0      940.82      950.74     82.19 o 
  15   1   0        2.96        3.63     35.24 o 
  17   1   0      154.84       62.84    100.18 o 
  19   1   0      791.60      694.94    336.41 o 
   2   2   0    74709.75    73552.65   2913.37 o 
   4   2   0    47759.34    48628.46   1143.68 o 
   6   2   0    17132.37    16150.23    353.19 o 
   8   2   0     5149.63     5088.82    144.57 o 
  10   2   0    10363.86    10698.07    399.24 o 
  12   2   0     5732.56     5934.97    211.31 o 
  14   2   0     2210.53     2649.71    122.86 o 
  16   2   0     1671.45     1911.03    112.23 o 
  18   2   0       32.37       29.34    144.34 o 
   1   3   0     1546.39     1460.06     43.45 o 
   3   3   0    47590.14    46951.44   1163.01 o 
   5   3   0      188.00      305.10     24.63 o 
   7   3   0    36917.84    37666.93   1159.35 o 
   9   3   0    18913.92    20632.05    482.91 o 
  11   3   0       57.96       90.02     30.88 o 
  13   3   0     8904.51     9105.84    589.28 o 
  15   3   0        7.81       69.71     59.97 o 
  17   3   0     4431.87     4494.26    232.18 o 
  19   3   0      159.85       91.91     99.80 o 
   0   4   0      271.20      434.84     31.95 o 
   2   4   0     3566.65     2590.92     52.05 o 
   4   4   0    17882.73    18018.84    492.13 o 
   6   4   0     5922.64     5657.34    157.21 o 
   8   4   0    16237.00    17422.16    545.43 o 
  10   4   0     4578.24     4621.49    283.41 o 
  12   4   0      278.51      326.00     35.85 o 
  14   4   0      174.07      178.76     62.70 o 
  16   4   0      160.65      245.66     62.00 o 
  18   4   0     1324.92     1287.12    112.99 o 
   1   5   0      550.90      432.21     20.79 o 
   3   5   0    73000.97    70629.48   1763.34 o 
   5   5   0    25400.07    26783.48    692.19 o 
   7   5   0    39899.07    42253.20    874.71 o 
   9   5   0     5998.90     5728.60    149.19 o 
  11   5   0     5608.02     6166.89    195.93 o 
  13   5   0     5947.29     5964.63    255.64 o 
  15   5   0     3256.18     3325.15    143.29 o 
  17   5   0     3587.36     3450.49    223.95 o 
  19   5   0     1163.78     1024.00    141.22 o 
   0   6   0       12.94       31.28     31.28 o 
   2   6   0    10571.03    10829.19    306.41 o 
   4   6   0       60.01      175.93     23.98 o 
   6   6   0      254.74      380.84     44.14 o 
   8   6   0     1956.26     1935.53     51.27 o 
  10   6   0       49.94       43.65     24.63 o 
  12   6   0     2397.77     2160.20     96.54 o 
  14   6   0     1074.74     1028.05     66.77 o 
  16   6   0      261.09      293.31     81.93 o 
  18   6   0     1655.13     1765.02    237.18 o 
   1   7   0     2895.88     2498.28     77.96 o 
   3   7   0    33758.66    34538.39    914.74 o 
   5   7   0     7320.44     7109.27    210.00 o 
   7   7   0    16226.11    16397.33    542.71 o 
   9   7   0     2969.53     3120.03     86.68 o 
  11   7   0     8393.89     8534.85    290.73 o 
  13   7   0     9177.91     9289.86    305.36 o 
  15   7   0     8492.03     9349.00    406.14 o 
  17   7   0     3003.50     2715.30    188.46 o 
   0   8   0    21667.90    23307.90    721.20 o 
   2   8   0    12423.68    13665.23    294.52 o 
   4   8   0      259.88      275.91     22.76 o 
   6   8   0     6062.90     6145.95    175.80 o 
   8   8   0        0.10       16.59     17.63 o 
  10   8   0     5327.71     5399.67    173.67 o 
  12   8   0      164.86      165.42     43.17 o 
  14   8   0     1447.67     1261.97     75.07 o 
  16   8   0      676.89      689.18     94.62 o 
  18   8   0      185.45      171.28     95.52 o 
   1   9   0    11747.58    11967.72    369.11 o 
   3   9   0     1528.61     1488.46     56.80 o 
   5   9   0    13750.86    12886.20    367.55 o 
   7   9   0     4274.07     4152.63    123.41 o 
   9   9   0     1759.91     1659.24     72.69 o 
  11   9   0     3637.65     3807.44    172.08 o 
  13   9   0      903.89      927.76     65.13 o 
  15   9   0     6911.66     6912.42    853.19 o 
  17   9   0     3089.01     3367.95    302.68 o 
   0  10   0    19847.15    19787.16    625.05 o 
   2  10   0     1058.83     1051.61     52.09 o 
   4  10   0    12089.21    12262.87    262.84 o 
   6  10   0     3477.56     3468.66    287.66 o 
   8  10   0     2294.27     2370.91     89.46 o 
  10  10   0        8.25       21.78     35.52 o 
  12  10   0     3675.98     3926.94    190.57 o 
  14  10   0      975.99     1042.92    142.57 o 
  16  10   0      106.50       71.84     74.26 o 
   1  11   0     5289.55     5699.75    229.49 o 
   3  11   0        9.26       32.30     19.29 o 
   5  11   0    25489.43    25367.41    845.73 o 
   7  11   0     2208.03     2198.70     83.30 o 
   9  11   0      824.60      846.17     69.79 o 
  11  11   0     7222.34     7353.48    344.34 o 
  13  11   0       34.16       70.88     66.41 o 
  15  11   0      771.48      847.14    152.77 o 
  17  11   0      256.79      115.31    128.07 o 
   0  12   0    29046.33    29787.24   1652.41 o 
   2  12   0    10910.78    11668.93    273.70 o 
   4  12   0     5375.71     5398.79    318.23 o 
   6  12   0       27.40       39.48     34.93 o 
   8  12   0    12389.52    11950.96    414.17 o 
  10  12   0     2671.58     2663.72    130.14 o 
  12  12   0     2489.39     2511.79    149.78 o 
  14  12   0     1785.69     1817.58    195.24 o 
  16  12   0      172.37      397.19    184.29 o 
   1  13   0     2257.54     2476.48     96.61 o 
   3  13   0      803.08      790.34     49.54 o 
   5  13   0      135.21      188.50     38.44 o 
   7  13   0     3229.39     2779.79    221.07 o 
   9  13   0      743.76      602.18    112.40 o 
  11  13   0      495.18      394.29    120.50 o 
  13  13   0       61.39       59.83     91.67 o 
  15  13   0      429.35      433.70    135.15 o 
   0  14   0        9.14       85.16     42.45 o 
   2  14   0    13570.95    13809.03    476.28 o 
   4  14   0     8743.44     8528.49    233.26 o 
   6  14   0      678.36      708.85     99.32 o 
   8  14   0     9158.08     8589.71    503.08 o 
  10  14   0     3267.92     3118.62    399.97 o 
  12  14   0     3060.98     3305.36    523.32 o 
  14  14   0     2799.77     3018.74    455.01 o 
   1  15   0      534.89      591.65     39.61 o 
   3  15   0       11.20       15.68     28.34 o 
   5  15   0      568.03      480.29     56.86 o 
   7  15   0     2857.81     2682.25    195.36 o 
   9  15   0      507.21      429.85    159.39 o 
  11  15   0      252.92       15.20    299.78 o 
  13  15   0      307.35      386.21    126.51 o 
   0  16   0     3902.19     3884.40    176.85 o 
   2  16   0     9974.92    10448.02    388.27 o 
   4  16   0     2683.25     2962.50    165.38 o 
   6  16   0     4257.08     4096.00    257.42 o 
   8  16   0     4902.16     4961.69    310.90 o 
  10  16   0     2403.53     2418.55    226.46 o 
  12  16   0      834.78      634.01    126.52 o 
   1  17   0     4157.33     4340.62    266.91 o 
   3  17   0      190.42      171.88     60.35 o 
   5  17   0     6671.41     6191.41    764.88 o 
   7  17   0      450.38      385.31    190.08 o 
   9  17   0       96.66      -99.79    184.54 o 
  11  17   0     2474.95     2158.37    482.93 o 
   0  18   0     2501.60     2202.35    277.01 o 
   2  18   0     1746.69     2201.41    336.31 o 
   4  18   0     1674.00     2048.69    138.59 o 
   6  18   0     4122.37     4492.21   1004.86 o 
   8  18   0     1054.38      932.60    314.63 o 
  10  18   0     1834.67     1487.91    189.62 o 
   1  19   0     5630.32     6418.96    408.50 o 
   3  19   0      768.16      821.23    120.80 o 
   5  19   0     2711.85     2794.80    303.87 o 
   7  19   0      769.09      752.41    199.98 o 
   2  20   0       46.88       92.48     83.35 o 
   4  20   0     1281.68     1748.82    172.54 o 
   6  20   0      748.61      656.58    193.45 o 
   1  21   0     2096.49     2625.14    419.57 o 
 -19   1   1      127.58      182.99    122.74 o 
 -17   1   1      252.47      150.06     84.26 o 
 -15   1   1     6324.96     6193.42    228.43 o 
 -13   1   1      469.38      473.31     65.34 o 
 -11   1   1    19193.82    18555.70    410.70 o 
  -9   1   1     6257.52     5810.29    212.18 o 
  -7   1   1      638.10      597.18     25.67 o 
  -5   1   1    21066.30    21462.57    341.61 o 
  -3   1   1     1799.13     1611.62     45.40 o 
   3   1   1    21689.80    21496.54    633.62 o 
   5   1   1    38522.63    35013.65    988.33 o 
   7   1   1      128.92       42.08     14.64 o 
   9   1   1    21695.29    22033.07    505.97 o 
  11   1   1    12642.56    12448.41    489.05 o 
  13   1   1     1134.43     1025.67     70.08 o 
  15   1   1     6285.26     6528.99    201.94 o 
  17   1   1      486.78      593.55     82.22 o 
  19   1   1     1116.76      935.07    137.20 o 
 -20   2   1      205.29      227.25    157.61 o 
 -18   2   1     2588.91     2209.94    169.11 o 
 -16   2   1      460.76      598.42     67.14 o 
 -14   2   1     3774.28     3445.50    185.86 o 
 -12   2   1      554.10      636.09     41.95 o 
 -10   2   1     1156.30     1322.46     45.39 o 
  -8   2   1    21262.80    22360.13    448.84 o 
  -6   2   1     8037.56     8630.93    218.64 o 
  -4   2   1      677.46      720.74     39.35 o 
  -2   2   1     9752.16     9894.72    324.40 o 
   2   2   1    17868.62    16758.68    312.81 o 
   4   2   1     4303.69     4666.39    120.12 o 
   6   2   1     7699.04     7965.65    232.67 o 
   8   2   1     1145.16     1115.40     36.77 o 
  10   2   1      169.56      179.93     22.48 o 
  12   2   1     8177.60     7966.95    250.48 o 
  14   2   1     4779.19     4704.67    167.90 o 
  16   2   1      606.62      410.01     58.82 o 
  18   2   1     3405.54     3445.38    217.97 o 
 -19   3   1     1838.32     1743.72    162.49 o 
 -17   3   1      764.31      831.56     91.68 o 
 -15   3   1      727.51      640.49     89.31 o 
 -13   3   1     4877.19     4519.93    187.61 o 
 -11   3   1     9930.81     9576.13    209.33 o 
  -9   3   1    20582.18    22016.21    603.61 o 
  -7   3   1     1586.16     1699.77     90.31 o 
  -5   3   1    19353.55    18787.09    751.63 o 
  -3   3   1      204.94      233.38     25.95 o 
  -1   3   1    27934.81    27806.19    713.18 o 
   1   3   1     8269.26     8254.85    229.24 o 
   3   3   1    21497.31    20166.35    404.65 o 
   5   3   1    11995.29    11213.07    243.13 o 
   7   3   1     8087.69     7475.45    280.68 o 
   9   3   1    11636.70    11976.83    459.39 o 
  11   3   1      605.85      550.72     42.74 o 
  13   3   1       14.28       24.64     43.00 o 
  15   3   1       46.65       39.97     76.42 o 
  17   3   1      976.79      836.82    105.74 o 
  19   3   1     1834.01     1921.50    171.22 o 
 -20   4   1       63.86      204.34     94.61 o 
 -18   4   1     4705.08     4246.23    262.85 o 
 -16   4   1       42.45        0.59     51.38 o 
 -14   4   1     2820.90     2926.71    254.41 o 
 -12   4   1     6111.33     6203.00    257.58 o 
 -10   4   1       95.11       61.64     22.36 o 
  -8   4   1    19464.02    19348.19    780.79 o 
  -6   4   1     6123.99     6542.77    163.85 o 
  -4   4   1     2932.84     3443.22    122.66 o 
  -2   4   1     6389.74     6414.70    152.03 o 
   0   4   1    15197.90    15134.61    351.76 o 
   2   4   1    62031.13    59673.17   1185.35 o 
   4   4   1      238.01      177.73     18.33 o 
   6   4   1    50848.42    53467.16   1681.75 o 
   8   4   1    10078.52     9723.35    167.02 o 
  10   4   1     5519.23     5380.39    206.94 o 
  12   4   1    10975.54    10199.54    356.06 o 
  14   4   1     4536.83     4313.11    157.62 o 
  16   4   1     2392.17     2573.84    253.28 o 
  18   4   1     1344.03     1120.17    205.84 o 
 -19   5   1      319.65      346.33     97.92 o 
 -17   5   1      250.97      326.79     85.61 o 
 -15   5   1      549.58      553.61     95.28 o 
 -13   5   1     2208.64     2007.97     79.52 o 
 -11   5   1      173.95      168.88     36.33 o 
  -9   5   1     6119.33     6739.48    200.69 o 
  -7   5   1    10145.57    11007.57    258.45 o 
  -5   5   1    10077.44    10681.33    329.80 o 
  -3   5   1     3367.24     2752.81     86.75 o 
  -1   5   1     2985.83     2916.85     84.38 o 
   1   5   1       12.57       -0.11     17.40 o 
   3   5   1    14830.69    14421.67    382.84 o 
   5   5   1      141.55      103.88     19.18 o 
   7   5   1     8831.48     7849.74    178.98 o 
   9   5   1       13.73       55.18     27.89 o 
  11   5   1      974.31      845.67     40.48 o 
  13   5   1     1928.45     2363.28    164.41 o 
  15   5   1      224.86       85.35     52.66 o 
  17   5   1     1034.37     1217.24    129.57 o 
 -18   6   1     3228.18     3160.85    189.47 o 
 -16   6   1     1263.08     1170.98     76.65 o 
 -14   6   1     7255.17     6747.30    324.93 o 
 -12   6   1      884.93      733.37     42.29 o 
 -10   6   1     4267.09     4559.49    137.83 o 
  -8   6   1     6753.48     6771.04    215.38 o 
  -6   6   1    10441.40    10872.35    228.99 o 
  -4   6   1    13793.44    12756.68    379.32 o 
  -2   6   1    14253.07    13580.20    312.81 o 
   0   6   1     3278.42     4155.35    103.26 o 
   2   6   1    68919.40    67273.68   1632.80 o 
   4   6   1    13321.51    12966.09    216.48 o 
   6   6   1    27337.12    26479.49    771.08 o 
   8   6   1    15470.02    14600.24    474.30 o 
  10   6   1     1662.30     1414.55     53.59 o 
  12   6   1     3682.24     3205.56    107.90 o 
  14   6   1     8714.60     8657.60    280.04 o 
  16   6   1     2018.17     1994.80    135.03 o 
  18   6   1     2956.09     3263.14    226.39 o 
 -19   7   1      118.74      291.50    132.53 o 
 -17   7   1      608.99      707.98     98.53 o 
 -15   7   1     1970.40     2027.62    114.53 o 
 -13   7   1     4551.20     4431.04    146.21 o 
 -11   7   1      197.33      199.56     30.81 o 
  -9   7   1     1135.02     1286.27     47.83 o 
  -7   7   1     7632.85     7211.48    317.10 o 
  -5   7   1    17739.18    17998.61    581.67 o 
  -3   7   1     7035.61     6459.66    196.87 o 
  -1   7   1     5009.65     4154.02    103.19 o 
   1   7   1       32.13       65.33     15.56 o 
   3   7   1     1417.89     1464.90     82.80 o 
   5   7   1     4135.45     4235.44    193.15 o 
   7   7   1      248.13      350.41     23.79 o 
   9   7   1      137.16      131.17     24.28 o 
  11   7   1     1138.09     1279.68    118.90 o 
  13   7   1     3376.00     3463.95    207.97 o 
  15   7   1      194.09      162.84     57.90 o 
  17   7   1       74.91       51.15     99.33 o 
 -18   8   1     1606.09     1327.11    144.94 o 
 -16   8   1     4990.59     5077.47    231.34 o 
 -14   8   1     6575.84     6572.23    233.39 o 
 -12   8   1    12465.77    12998.33    571.51 o 
 -10   8   1     3189.55     3241.49     95.38 o 
  -8   8   1     6815.92     7092.57    153.81 o 
  -6   8   1    12009.32    11740.75    369.32 o 
  -4   8   1     8597.00     8730.74    187.21 o 
  -2   8   1    12092.82    11321.12    204.30 o 
   0   8   1    20878.15    20023.13    814.41 o 
   2   8   1      645.74      598.25     39.77 o 
   4   8   1     2671.35     2526.10    117.51 o 
   6   8   1    23644.26    23050.57    488.91 o 
   8   8   1     1827.46     1795.34     66.69 o 
  10   8   1    14348.39    13964.45    428.97 o 
  12   8   1     4678.99     4557.61    209.30 o 
  14   8   1     2081.16     1950.57    115.86 o 
  16   8   1     3115.43     3071.28    201.09 o 
 -17   9   1      133.28       53.19     81.71 o 
 -15   9   1     2579.48     2750.09    137.34 o 
 -13   9   1      410.51      456.36     50.57 o 
 -11   9   1     7100.21     6790.15    214.35 o 
  -9   9   1       67.91       93.27     19.51 o 
  -7   9   1      141.67      185.85     36.40 o 
  -5   9   1     5544.55     5163.13    159.55 o 
  -3   9   1     3789.37     4102.47    104.34 o 
  -1   9   1    15434.90    15081.62    503.85 o 
   1   9   1     1564.71     1597.10     74.45 o 
   3   9   1       80.80       82.42     18.07 o 
   5   9   1     2689.64     2155.28    133.95 o 
   7   9   1      558.15      508.38     38.81 o 
   9   9   1     3567.55     3518.42    120.26 o 
  11   9   1     6021.44     5783.04    244.68 o 
  13   9   1     1777.06     1723.75    127.23 o 
  15   9   1      523.33      660.61    137.79 o 
  17   9   1        9.73       42.70     91.54 o 
 -18  10   1       28.73      -85.19    106.44 o 
 -16  10   1    10141.91    10637.00    481.49 o 
 -14  10   1       28.61       -3.72     45.38 o 
 -12  10   1     2172.61     2268.06     95.69 o 
 -10  10   1     4488.33     4677.37    222.81 o 
  -8  10   1      404.12      465.49     61.42 o 
  -6  10   1    16448.82    15480.63    328.68 o 
  -4  10   1     7461.75     7766.00    170.24 o 
  -2  10   1     4599.96     4472.59    148.31 o 
   0  10   1     7579.72     7169.13    223.49 o 
   2  10   1     2739.81     2876.02     88.55 o 
   4  10   1     8960.67     9387.83    201.11 o 
   6  10   1    13586.02    13809.25    539.79 o 
   8  10   1        4.83       15.46     20.76 o 
  10  10   1    10041.73     9650.66    267.80 o 
  12  10   1       19.04       55.38     35.08 o 
  14  10   1      531.63      524.09     88.51 o 
  16  10   1     2852.65     2920.64    203.22 o 
 -17  11   1        5.77      -25.13    174.21 o 
 -15  11   1      691.09      540.25    205.53 o 
 -13  11   1     2273.23     2126.20    126.65 o 
 -11  11   1      543.60      460.16     58.27 o 
  -9  11   1     9435.49     9337.27    373.37 o 
  -7  11   1     1504.60     1330.90     93.50 o 
  -5  11   1     5482.31     5822.77    163.30 o 
  -3  11   1    18478.64    17871.28    482.62 o 
  -1  11   1    24548.05    25706.47    853.08 o 
   1  11   1     9486.31     9263.34    221.79 o 
   3  11   1     5088.63     5225.80    121.08 o 
   5  11   1      518.48      492.39     70.75 o 
   7  11   1      760.90      766.49     77.52 o 
   9  11   1     7454.62     7426.98    286.91 o 
  11  11   1       47.50       36.08     41.63 o 
  13  11   1     4720.53     4947.10    276.89 o 
  15  11   1        2.86      -21.20    111.28 o 
 -16  12   1     2446.22     2453.23    225.48 o 
 -14  12   1       47.80       -3.16    169.89 o 
 -12  12   1        1.48       13.98     45.29 o 
 -10  12   1     1703.95     1576.45     89.46 o 
  -8  12   1       23.11       41.56     40.47 o 
  -6  12   1      810.53      865.19     48.37 o 
  -4  12   1     4810.74     4601.36    142.06 o 
  -2  12   1     2619.53     2642.00     81.73 o 
   0  12   1     2360.59     2405.09     83.07 o 
   2  12   1       97.11       80.76     21.55 o 
   4  12   1    12330.64    12468.55    351.69 o 
   6  12   1      798.27      768.41     81.04 o 
   8  12   1     6891.13     6589.53    271.46 o 
  10  12   1     2439.09     2283.47    108.54 o 
  12  12   1       20.43       82.36     69.82 o 
  14  12   1      445.14      571.10    128.78 o 
 -15  13   1      401.38      213.70    115.72 o 
 -13  13   1     4384.32     4458.21    449.86 o 
 -11  13   1     4212.15     4708.30    318.24 o 
  -9  13   1     7175.76     7426.86    538.82 o 
  -7  13   1    16743.73    16219.25    422.02 o 
  -5  13   1     3534.23     3383.50    128.90 o 
  -3  13   1     9862.90    10345.45    238.43 o 
  -1  13   1     2769.29     2578.50     90.23 o 
   1  13   1     7243.11     7065.88    279.45 o 
   3  13   1    12327.84    12131.01    407.21 o 
   5  13   1      810.08      798.27     60.36 o 
   7  13   1     6989.32     6887.04    340.58 o 
   9  13   1      459.09      394.85     42.35 o 
  11  13   1     1980.77     1933.33    138.79 o 
  13  13   1     5104.88     5476.17    515.40 o 
  15  13   1      178.61       16.87    222.36 o 
 -14  14   1       12.46       28.63    145.33 o 
 -12  14   1      110.74      200.44    129.36 o 
 -10  14   1      916.05      931.64    118.60 o 
  -8  14   1     1780.61     1665.09     81.30 o 
  -6  14   1      890.41      699.23    113.94 o 
  -4  14   1      199.53      291.61     50.91 o 
  -2  14   1      310.07      263.13     29.95 o 
   0  14   1     1214.04     1211.02     51.58 o 
   2  14   1       32.22       44.16     22.99 o 
   4  14   1      199.51      250.06     37.11 o 
   6  14   1      224.29      207.49     65.16 o 
   8  14   1       69.73       52.22     44.62 o 
  10  14   1        8.98       89.71    120.06 o 
  12  14   1      611.00      382.38    112.66 o 
  14  14   1      209.83      301.35    174.75 o 
 -13  15   1     4860.30     5535.08    405.48 o 
 -11  15   1      838.87     1096.39    156.21 o 
  -9  15   1     8244.96     8594.51    526.90 o 
  -7  15   1     4448.36     3986.43    140.48 o 
  -5  15   1     2416.38     1974.56    247.78 o 
  -3  15   1     4767.64     5243.12    154.34 o 
  -1  15   1    13820.62    13748.06    541.48 o 
   1  15   1     6536.89     6344.73    223.35 o 
   3  15   1     5499.70     5650.06    185.25 o 
   5  15   1      183.04      185.87     38.13 o 
   7  15   1     2770.37     2723.10    267.50 o 
   9  15   1     3114.25     2550.10    187.26 o 
  11  15   1     1044.84      946.48    191.86 o 
  13  15   1     4198.84     4017.06    541.93 o 
 -12  16   1        6.06     -137.40    151.30 o 
 -10  16   1     1932.88     2126.08    217.25 o 
  -8  16   1       53.72      -16.98    170.68 o 
  -6  16   1     2237.30     2075.16    159.01 o 
  -4  16   1      451.25      396.92     33.73 o 
  -2  16   1      438.77      372.59     58.26 o 
   0  16   1     1013.59     1140.35     63.06 o 
   2  16   1     1904.23     1774.93     68.73 o 
   4  16   1     2012.49     2115.98     83.55 o 
   6  16   1     1964.49     1849.11    173.74 o 
   8  16   1       42.31      271.40    243.35 o 
  10  16   1     2114.65     2220.11    195.55 o 
  12  16   1      266.80      181.76    125.68 o 
 -11  17   1      119.93       -1.66    109.03 o 
  -9  17   1     2906.36     3536.42    473.42 o 
  -7  17   1     2692.64     2254.42    226.32 o 
  -5  17   1     1925.50     1700.61    106.38 o 
  -3  17   1     2955.25     2749.25    224.24 o 
  -1  17   1     1913.41     1862.75     78.65 o 
   1  17   1     1500.38     1526.96     97.65 o 
   3  17   1     2593.94     2414.25    283.33 o 
   5  17   1      940.73      689.42    150.28 o 
   7  17   1     1934.10     2122.35    336.01 o 
   9  17   1     1960.18     2130.70    638.96 o 
  11  17   1      997.43     1132.85    228.89 o 
 -10  18   1     1256.82     1281.22    176.50 o 
  -8  18   1       27.15       40.00    140.58 o 
  -6  18   1     3131.13     3696.32    377.79 o 
  -4  18   1     1154.19     1152.30    134.28 o 
  -2  18   1      403.68      502.16     64.07 o 
   0  18   1     5296.93     6550.90    796.60 o 
   2  18   1      507.95      687.14    188.19 o 
   4  18   1     4428.35     4797.85    334.94 o 
   6  18   1     4076.00     4104.73    302.70 o 
   8  18   1       34.10      -49.70    203.74 o 
  -9  19   1       21.67     -140.19    140.19 o 
  -7  19   1      687.14      834.38    196.02 o 
  -5  19   1     1566.85     2031.11    232.06 o 
  -3  19   1       19.71      125.81     66.41 o 
  -1  19   1     1157.52     1172.18    247.50 o 
   1  19   1     1382.91     1721.12    154.05 o 
   3  19   1        6.18      135.04    175.03 o 
   5  19   1     2651.60     2956.41    192.69 o 
   7  19   1        7.56       82.16     82.35 o 
  -6  20   1      670.93      743.06    180.97 o 
  -4  20   1     2530.29     1970.92    267.30 o 
  -2  20   1     2036.08     2343.53    179.33 o 
   0  20   1     2193.47     2454.50    295.82 o 
   2  20   1     1963.32     2400.59    282.35 o 
   4  20   1     2331.13     2686.45    371.85 o 
  -1  21   1      188.58      360.63    104.52 o 
   1  21   1      169.84      101.36    115.24 o 
 -20   0   2     2063.87     2088.93    369.47 o 
 -18   0   2     1554.04     1380.48    228.50 o 
 -16   0   2     9047.85     9898.89    555.25 o 
 -14   0   2      843.40      912.87    134.12 o 
 -12   0   2    17248.18    18077.72    509.24 o 
 -10   0   2    23358.72    24072.16    703.11 o 
  -8   0   2    14774.83    15513.82    316.44 o 
  -6   0   2    78614.62    76701.76   1566.44 o 
   2   0   2   158496.44   140118.02   8805.73 o 
   4   0   2    81722.85    80579.66   4235.67 o 
   6   0   2      597.87      360.43     40.80 o 
   8   0   2     8067.05     7715.64    453.04 o 
  10   0   2     5123.49     5290.07    219.26 o 
  12   0   2      857.62      827.03     87.97 o 
  14   0   2       18.70      -14.01     54.36 o 
  16   0   2     5895.77     5445.36    491.37 o 
  18   0   2      171.19      125.09     97.22 o 
 -19   1   2      199.81      299.38    128.31 o 
 -17   1   2      224.08      124.63     62.56 o 
 -15   1   2     2718.70     2905.07    198.79 o 
 -13   1   2     2714.72     2613.38    203.54 o 
 -11   1   2      192.92      307.30     35.51 o 
  -9   1   2     1239.41     1419.18     76.70 o 
  -7   1   2     3847.15     3496.81     93.24 o 
  -5   1   2      112.62      168.72     13.92 o 
  -3   1   2    97568.37    89494.44   1653.77 o 
   1   1   2      234.63      208.92     11.87 o 
   3   1   2    45690.42    44081.39    966.87 o 
   5   1   2    15768.55    15735.16    564.66 o 
   7   1   2      247.71      236.08     24.42 o 
   9   1   2      110.77       75.57     29.92 o 
  11   1   2     2696.61     2765.32    138.19 o 
  13   1   2      531.13      680.25     55.88 o 
  15   1   2        0.68       56.62     56.45 o 
  17   1   2       78.07       56.00    145.18 o 
 -20   2   2     3624.49     3018.39    292.03 o 
 -18   2   2       44.21      120.35     69.49 o 
 -16   2   2    11411.29    11165.06    380.22 o 
 -14   2   2     3187.96     3037.51    159.25 o 
 -12   2   2     8622.29     8758.04    238.02 o 
 -10   2   2    19843.82    20382.67    384.70 o 
  -8   2   2    16638.53    15761.18    292.56 o 
  -6   2   2    85406.82    88514.63   2066.99 o 
  -4   2   2    31423.00    33066.84    615.50 o 
  -2   2   2     1174.26     1047.82     29.05 o 
   0   2   2     6279.02     6401.21    173.29 o 
   2   2   2    11366.87    11755.13    291.12 o 
   4   2   2    25348.88    26519.08    603.14 o 
   6   2   2     6496.91     5321.80    197.12 o 
   8   2   2     2335.23     2178.66    109.04 o 
  10   2   2     5907.24     5865.65    186.53 o 
  12   2   2     4532.31     4572.78    132.61 o 
  14   2   2     1827.41     1989.82     87.95 o 
  16   2   2     1245.97     1151.21    115.66 o 
  18   2   2       90.08      121.65    119.83 o 
 -19   3   2     1676.96     1920.00    343.81 o 
 -17   3   2     3239.83     3007.86    159.61 o 
 -15   3   2     1125.10     1101.87     89.85 o 
 -13   3   2    11705.74    12104.37    647.67 o 
 -11   3   2      312.45      276.99     31.51 o 
  -9   3   2    31134.10    32145.79    757.17 o 
  -7   3   2       21.06        7.55     15.21 o 
  -5   3   2     4616.28     4756.55    107.06 o 
  -3   3   2    56468.07    57480.36   1505.45 o 
  -1   3   2     1963.89     2130.64     96.36 o 
   1   3   2    12318.78    12634.46    218.56 o 
   3   3   2     2923.30     2654.13     80.08 o 
   5   3   2      463.69      618.73     31.93 o 
   7   3   2    11304.13    11508.62    276.55 o 
   9   3   2     2507.49     2139.48     63.15 o 
  11   3   2     1268.65     1332.22     57.30 o 
  13   3   2     8457.91     8491.60    260.42 o 
  15   3   2      290.93      196.47     56.73 o 
  17   3   2     1353.56     1249.89    106.35 o 
 -20   4   2      591.76      571.12    117.23 o 
 -18   4   2     1176.36     1009.44    161.86 o 
 -16   4   2      930.43      861.98    117.46 o 
 -14   4   2      245.12      274.87     52.33 o 
 -12   4   2     3540.55     3454.67    140.92 o 
 -10   4   2     5176.87     5298.91    285.57 o 
  -8   4   2    10796.92    11515.48    336.46 o 
  -6   4   2     4730.95     4469.06    103.63 o 
  -4   4   2    76151.51    75144.48   2465.49 o 
  -2   4   2    98728.05    98424.30   3445.08 o 
   0   4   2    81281.13    76091.35   2410.38 o 
   2   4   2     6731.08     6757.58    159.07 o 
   4   4   2       76.82       50.04     16.61 o 
   6   4   2     3026.49     3320.63    109.77 o 
   8   4   2    17526.14    18224.59    563.16 o 
  10   4   2      356.15      378.87     33.80 o 
  12   4   2     2689.51     2604.27     94.84 o 
  14   4   2     1851.70     1910.58    107.53 o 
  16   4   2      376.07      520.57    147.98 o 
  18   4   2      934.99     1034.02    167.93 o 
 -19   5   2     2304.99     2484.31    200.10 o 
 -17   5   2     1155.97     1201.63     94.09 o 
 -15   5   2       88.08       45.32     47.87 o 
 -13   5   2     8242.35     8482.38    299.22 o 
 -11   5   2     1812.22     1806.17     59.96 o 
  -9   5   2     7750.86     7195.82    165.01 o 
  -7   5   2    22523.04    22995.96    548.26 o 
  -5   5   2     8882.43     9363.15    211.19 o 
  -3   5   2    38938.55    37382.42   1027.36 o 
  -1   5   2     1426.76     1659.82     59.15 o 
   1   5   2    36810.85    33890.01    768.67 o 
   3   5   2    12412.34    12401.30    278.58 o 
   5   5   2     5760.13     5932.23    110.25 o 
   7   5   2     7858.58     7678.24    247.00 o 
   9   5   2     1291.67     1374.58     46.88 o 
  11   5   2      882.49      976.30    104.43 o 
  13   5   2     4466.90     4640.45    179.70 o 
  15   5   2      837.64      760.30     81.95 o 
  17   5   2     3073.93     4080.32    584.11 o 
 -20   6   2      180.83        7.20     97.79 o 
 -18   6   2      875.36      845.32    125.51 o 
 -16   6   2     1355.20     1158.89     97.28 o 
 -14   6   2     3267.74     3407.46    147.10 o 
 -12   6   2      305.51      255.96     33.13 o 
 -10   6   2      362.98      411.16     34.08 o 
  -8   6   2     1556.35     1458.81     73.39 o 
  -6   6   2       72.16       80.62     22.41 o 
  -4   6   2     5180.20     5593.42    172.13 o 
  -2   6   2    27462.27    28087.98    845.98 o 
   0   6   2      110.36      199.67     25.19 o 
   2   6   2     1537.54      960.23    164.40 o 
   4   6   2     9145.24     9424.15    225.17 o 
   6   6   2       19.63       24.05     18.09 o 
   8   6   2     1099.02     1026.66     82.14 o 
  10   6   2     2017.45     1783.90     76.26 o 
  12   6   2     3555.36     3961.65    247.56 o 
  14   6   2        2.80      -23.95     46.84 o 
  16   6   2      187.75      237.59    123.11 o 
  18   6   2      702.28      675.29    153.94 o 
 -19   7   2      407.99      317.04    146.39 o 
 -17   7   2      943.62     1085.86    102.94 o 
 -15   7   2     1332.31     1616.08    139.49 o 
 -13   7   2     8195.11     8292.15    365.57 o 
 -11   7   2     4014.29     3846.11    158.21 o 
  -9   7   2    13737.14    13885.03    283.14 o 
  -7   7   2    10686.84    10652.94    387.13 o 
  -5   7   2     8343.22     7650.71    271.55 o 
  -3   7   2    39121.83    38602.00    774.27 o 
  -1   7   2     2011.24     1545.56     49.55 o 
   1   7   2    34012.78    33496.82    610.86 o 
   3   7   2    20192.37    21125.83    493.48 o 
   5   7   2    25859.07    26670.04    568.22 o 
   7   7   2    15145.19    16046.69    428.26 o 
   9   7   2    11403.46    11706.28    350.69 o 
  11   7   2     3993.38     4028.97    158.13 o 
  13   7   2     1602.90     1886.02     98.10 o 
  15   7   2     1763.40     2085.92    203.80 o 
  17   7   2      560.59      493.47    173.79 o 
 -18   8   2        6.53      -73.25    103.88 o 
 -16   8   2     3999.78     4288.96    228.13 o 
 -14   8   2      203.72      244.06     48.55 o 
 -12   8   2     3737.72     3563.64    120.74 o 
 -10   8   2      101.64       70.59     25.77 o 
  -8   8   2     2255.30     2441.25     65.30 o 
  -6   8   2      396.78      427.50     31.67 o 
  -4   8   2       11.35       34.63     26.59 o 
  -2   8   2     1314.52     1595.66     82.11 o 
   0   8   2    46895.18    51015.54   1307.74 o 
   2   8   2    16135.49    16582.78    353.46 o 
   4   8   2     6601.65     6868.13    212.24 o 
   6   8   2        1.54       10.39     19.12 o 
   8   8   2      637.55      666.62     35.83 o 
  10   8   2     3578.94     3502.39    151.55 o 
  12   8   2       97.13      -16.56     50.52 o 
  14   8   2      127.90      143.87    122.96 o 
  16   8   2      716.47      368.46    193.45 o 
 -17   9   2     3827.86     3669.10    370.66 o 
 -15   9   2     5809.42     5922.34    316.76 o 
 -13   9   2      355.01      399.90     44.69 o 
 -11   9   2     6167.63     6106.40    238.58 o 
  -9   9   2     3632.36     3509.04    191.51 o 
  -7   9   2     3495.10     3530.68     94.74 o 
  -5   9   2    21112.04    20841.60    501.11 o 
  -3   9   2     8214.84     8499.00    223.37 o 
  -1   9   2    39653.82    40060.77    911.33 o 
   1   9   2    18384.48    18601.09    370.23 o 
   3   9   2     5384.07     4997.94    186.04 o 
   5   9   2    41155.97    42229.96   1369.45 o 
   7   9   2     8489.52     8669.30    260.98 o 
   9   9   2     6944.42     7318.23    361.08 o 
  11   9   2     6175.44     5861.30    276.73 o 
  13   9   2       11.51       76.05     70.48 o 
  15   9   2     5223.54     5463.30    274.20 o 
 -18  10   2       11.12       33.80    253.05 o 
 -16  10   2     2256.60     2313.24    186.83 o 
 -14  10   2     2815.86     2982.60    205.54 o 
 -12  10   2     1815.72     1819.57    112.00 o 
 -10  10   2      210.52      247.36     27.97 o 
  -8  10   2      820.96      776.91     44.43 o 
  -6  10   2     3568.18     3514.29     97.49 o 
  -4  10   2     2967.88     2907.86    120.23 o 
  -2  10   2     1992.39     2320.09    141.05 o 
   0  10   2    12511.17    13866.83    413.59 o 
   2  10   2     1270.18     1197.08     62.02 o 
   4  10   2     8716.65     8331.73    252.79 o 
   6  10   2      632.08      682.83     31.44 o 
   8  10   2     1030.94     1098.26     66.51 o 
  10  10   2     1784.36     1832.46    146.40 o 
  12  10   2     6963.92     6956.84    361.64 o 
  14  10   2        9.73      123.17     71.77 o 
  16  10   2      226.28      379.06    126.36 o 
 -17  11   2     1640.15     1568.15    179.13 o 
 -15  11   2     2592.92     2906.58    344.13 o 
 -13  11   2     1249.22     1142.89     74.25 o 
 -11  11   2     2730.00     2775.33    147.00 o 
  -9  11   2     2532.59     2219.67    111.55 o 
  -7  11   2     4312.20     4434.80    147.90 o 
  -5  11   2    10948.22    10646.38    285.39 o 
  -3  11   2      175.80      175.58     23.39 o 
  -1  11   2    12895.89    13115.64    490.60 o 
   1  11   2     1836.05     1744.46    106.50 o 
   3  11   2     2881.50     2900.92    145.19 o 
   5  11   2    18921.15    18802.90    883.07 o 
   7  11   2      209.63      191.08     26.09 o 
   9  11   2     1578.93     1553.06     70.75 o 
  11  11   2     2884.08     2868.43    152.75 o 
  13  11   2       28.95       92.07    125.68 o 
  15  11   2     1803.03     1627.98    293.04 o 
 -16  12   2        3.12       29.68    100.82 o 
 -14  12   2      975.73     1153.78    313.83 o 
 -12  12   2     2720.80     2718.52    225.78 o 
 -10  12   2     9396.38     9774.48    285.80 o 
  -8  12   2    15432.56    15407.46    468.13 o 
  -6  12   2     1602.27     1867.63     75.60 o 
  -4  12   2     1514.66     1498.77    122.49 o 
  -2  12   2    15270.95    14336.68    497.95 o 
   0  12   2     1945.81     2014.23     77.07 o 
   2  12   2    14340.87    13852.34    526.14 o 
   4  12   2     4459.47     4449.13    135.19 o 
   6  12   2     2251.67     2551.15    159.12 o 
   8  12   2    15509.94    15081.43    508.71 o 
  10  12   2       32.83       57.07     41.51 o 
  12  12   2     2529.36     2365.32    263.41 o 
  14  12   2      521.63      433.67    131.16 o 
 -15  13   2      651.45      939.72    236.02 o 
 -13  13   2       31.23       57.85    211.27 o 
 -11  13   2      130.49      117.93     73.51 o 
  -9  13   2       73.04      141.20     52.69 o 
  -7  13   2      188.06      195.63     40.06 o 
  -5  13   2        1.30       10.83     33.32 o 
  -3  13   2      252.73      387.81     33.08 o 
  -1  13   2       19.92       -5.50     25.25 o 
   1  13   2      390.99      388.25     28.41 o 
   3  13   2      220.03      198.75     28.57 o 
   5  13   2     2302.35     2085.47    139.73 o 
   7  13   2      894.85      810.85     78.61 o 
   9  13   2      128.13       48.03     61.59 o 
  11  13   2      152.96      127.13     69.53 o 
  13  13   2        8.03      -97.34     97.34 o 
 -14  14   2     2308.36     2561.55    239.22 o 
 -12  14   2     2200.46     2430.43    231.59 o 
 -10  14   2     8696.88     8065.29    541.18 o 
  -8  14   2    14077.24    14143.16    425.01 o 
  -6  14   2     6425.46     6494.39    255.75 o 
  -4  14   2    14972.17    15205.29    509.01 o 
  -2  14   2     1217.72     1245.91     65.99 o 
   0  14   2     1282.96     1390.06     59.94 o 
   2  14   2    21059.70    21088.34    659.83 o 
   4  14   2     4391.34     4320.44    237.46 o 
   6  14   2      884.55      818.57    106.41 o 
   8  14   2     5036.23     5207.07    316.89 o 
  10  14   2      188.76       84.28     89.59 o 
  12  14   2     4050.27     4630.08    308.57 o 
 -13  15   2      115.78       -1.15    152.86 o 
 -11  15   2      280.87      143.73    128.92 o 
  -9  15   2       38.18      -60.53     60.53 o 
  -7  15   2       65.61       54.19     42.23 o 
  -5  15   2      507.76      504.50     61.18 o 
  -3  15   2        0.37        0.24     22.76 o 
  -1  15   2      245.76      206.24     38.37 o 
   1  15   2     1367.49     1246.55     61.91 o 
   3  15   2      576.13      510.13     56.11 o 
   5  15   2      941.72      742.76    125.24 o 
   7  15   2      301.32      225.65     57.64 o 
   9  15   2       52.00      216.15    214.24 o 
  11  15   2      263.18      332.50    106.94 o 
 -12  16   2     1808.23     1994.22    205.95 o 
 -10  16   2     2630.13     3076.46    221.89 o 
  -8  16   2     5635.68     5670.56    438.18 o 
  -6  16   2     1854.58     1647.33    100.47 o 
  -4  16   2     3986.72     4128.06    231.57 o 
  -2  16   2    15152.75    15609.08    622.21 o 
   0  16   2     2009.70     1995.03     89.82 o 
   2  16   2     5157.84     5170.89    267.57 o 
   4  16   2       19.63       53.29     31.81 o 
   6  16   2       36.05       73.02     75.40 o 
   8  16   2     1617.98     1559.78    166.98 o 
  10  16   2      796.40      641.81    132.72 o 
 -11  17   2      829.92     1205.20    176.79 o 
  -9  17   2      198.25      291.86    176.22 o 
  -7  17   2     1047.04     1291.36    318.19 o 
  -5  17   2     3731.70     3645.38    242.52 o 
  -3  17   2      147.74      239.96     66.95 o 
  -1  17   2     3858.23     4109.05    230.30 o 
   1  17   2     1351.54     1581.23     86.88 o 
   3  17   2       40.49       79.06     90.20 o 
   5  17   2     6256.86     6854.64    328.51 o 
   7  17   2      137.20       46.13     96.13 o 
   9  17   2     1147.38      859.25    153.56 o 
 -10  18   2     3507.97     3515.24    423.92 o 
  -8  18   2      184.51      247.01    232.06 o 
  -6  18   2     1233.10     1277.94    159.02 o 
  -4  18   2      141.05      116.43     81.18 o 
  -2  18   2     2071.90     2337.74    193.71 o 
   0  18   2     1429.65     1378.81    175.87 o 
   2  18   2       90.77       79.27     54.63 o 
   4  18   2       13.08       26.15    107.34 o 
   6  18   2      117.88      186.74     68.35 o 
   8  18   2       28.27       70.47    167.91 o 
  -9  19   2      853.26      598.36    180.97 o 
  -7  19   2     1306.77     1387.60    222.16 o 
  -5  19   2     2508.19     3003.70    273.24 o 
  -3  19   2      555.02      653.84    115.32 o 
  -1  19   2     2729.04     3453.35    242.95 o 
   1  19   2     1199.04     1165.29    126.57 o 
   3  19   2      715.60      660.26     87.81 o 
   5  19   2     9149.36     9823.83    806.52 o 
   7  19   2     1248.97     1148.02    287.10 o 
  -6  20   2     3063.76     3942.24    398.78 o 
  -4  20   2        0.31       30.10    114.84 o 
  -2  20   2      171.98      291.72    110.18 o 
   0  20   2     1189.26     1181.50    134.90 o 
   2  20   2       38.80       89.40     76.15 o 
   4  20   2     1163.81     1134.48    137.23 o 
  -1  21   2      764.96      909.83    120.54 o 
 -21   1   3     3358.68     3571.57    278.66 o 
 -19   1   3      145.86      266.66    154.64 o 
 -17   1   3    11697.28    12007.96    607.62 o 
 -15   1   3     8603.82     9011.66    341.92 o 
 -13   1   3     1031.71     1071.94     54.30 o 
 -11   1   3    49551.49    52770.78   1042.57 o 
  -9   1   3     9862.73    10401.06    232.41 o 
  -7   1   3    22019.92    22166.22    371.36 o 
  -5   1   3    36470.05    34204.56    641.08 o 
  -3   1   3     3909.23     3822.58     95.16 o 
  -1   1   3    54357.74    51599.26   1029.20 o 
   1   1   3    27409.17    25242.84    688.79 o 
   3   1   3    79928.70    75606.78   2114.03 o 
   5   1   3    14826.18    12788.69    558.61 o 
   7   1   3     2854.56     2438.55    157.61 o 
   9   1   3     9972.28    10236.03    430.52 o 
  11   1   3     5429.95     5096.47    174.62 o 
  13   1   3      842.68      831.64     61.96 o 
  15   1   3     6989.36     7062.02    249.00 o 
  17   1   3      300.50      346.06     67.92 o 
 -20   2   3        1.53      -95.91    112.70 o 
 -18   2   3     1696.13     1578.40    161.81 o 
 -16   2   3      457.40      462.60     69.50 o 
 -14   2   3    11153.61    11698.66    373.60 o 
 -12   2   3      972.78     1083.17     47.52 o 
 -10   2   3     1677.73     1830.14     61.70 o 
  -8   2   3     3796.89     3539.79    109.89 o 
  -6   2   3       10.70        7.82     17.92 o 
  -4   2   3    99398.98    94738.81   1781.59 o 
  -2   2   3    91648.54    83541.83   2484.18 o 
   0   2   3    19108.51    18660.61    328.19 o 
   2   2   3     5294.54     4846.09    119.33 o 
   4   2   3      550.65      454.65     29.67 o 
   6   2   3     6624.65     6447.11    172.78 o 
   8   2   3     2240.42     1989.86     67.82 o 
  10   2   3       29.33       16.67     22.23 o 
  12   2   3     3656.03     3647.40    182.55 o 
  14   2   3        6.74       -4.06     46.76 o 
  16   2   3       44.87       -4.12     68.93 o 
  18   2   3     2624.35     2374.65    219.11 o 
 -21   3   3      543.09      359.38    204.34 o 
 -19   3   3     2941.79     2643.17    245.52 o 
 -17   3   3       25.20      -35.63     70.19 o 
 -15   3   3     2799.28     2590.33    159.78 o 
 -13   3   3     4786.83     4640.17    238.56 o 
 -11   3   3    16151.73    16896.31    424.60 o 
  -9   3   3     7495.18     8569.39    228.91 o 
  -7   3   3     8663.30     8303.87    216.03 o 
  -5   3   3     1179.06      999.13     32.86 o 
  -3   3   3       15.00       14.35      9.28 o 
  -1   3   3    25039.54    26606.93    504.60 o 
   1   3   3    21381.61    20075.98    383.70 o 
   3   3   3    21710.05    20407.93    571.53 o 
   5   3   3     2984.70     2565.50     86.14 o 
   7   3   3     8034.97     8216.50    172.63 o 
   9   3   3     9784.94     9407.30    258.51 o 
  11   3   3     7675.11     7540.64    252.67 o 
  13   3   3     7366.33     7226.93    198.83 o 
  15   3   3     2381.53     2559.18    151.17 o 
  17   3   3      512.41      349.54    101.32 o 
 -20   4   3       91.76      102.63     89.22 o 
 -18   4   3     2462.29     2707.36    236.09 o 
 -16   4   3      285.34      258.57     55.15 o 
 -14   4   3    16821.48    17839.03    649.57 o 
 -12   4   3     1433.13     1509.53     69.33 o 
 -10   4   3     2843.63     2806.01     82.88 o 
  -8   4   3    18228.69    18230.46    498.88 o 
  -6   4   3    11807.86    13278.22    244.98 o 
  -4   4   3    53835.48    52039.38   1414.82 o 
  -2   4   3    90811.98    88230.64   1853.38 o 
   0   4   3    10570.58    10141.69    199.71 o 
   2   4   3    20304.93    18668.17    345.41 o 
   4   4   3      899.99      759.38     27.91 o 
   6   4   3    31058.88    30332.16    787.32 o 
   8   4   3     4653.52     3880.16    179.86 o 
  10   4   3     1488.98     1637.13     78.39 o 
  12   4   3      669.22      808.57     59.98 o 
  14   4   3     1031.19     1134.99     93.51 o 
  16   4   3      119.76       53.83     73.59 o 
 -19   5   3      712.61      815.37    152.05 o 
 -17   5   3      852.71      812.48     97.74 o 
 -15   5   3       13.81      -41.81     41.81 o 
 -13   5   3      534.26      427.68     47.45 o 
 -11   5   3      130.13      108.87     35.13 o 
  -9   5   3      451.22      458.76     47.09 o 
  -7   5   3     7705.48     8444.63    239.35 o 
  -5   5   3     1979.71     2294.93    113.25 o 
  -3   5   3     6900.27     6076.83    116.59 o 
  -1   5   3     4266.00     4488.77    308.42 o 
   1   5   3    24082.12    21565.89    412.03 o 
   3   5   3     2753.40     2392.40     82.67 o 
   5   5   3      986.27     1227.43     40.03 o 
   7   5   3     2593.03     2461.85    123.07 o 
   9   5   3      561.11      581.91     43.94 o 
  11   5   3     8780.12     8943.39    316.18 o 
  13   5   3     4684.02     4741.50    163.80 o 
  15   5   3       63.20       24.72     84.42 o 
  17   5   3     1244.45     1504.79    151.94 o 
 -20   6   3      879.92     1006.25    204.34 o 
 -18   6   3     2376.71     2431.61    160.81 o 
 -16   6   3        6.51       43.15     55.91 o 
 -14   6   3     4819.44     4838.25    273.35 o 
 -12   6   3     1142.71     1253.06     56.28 o 
 -10   6   3    10217.49    10499.09    226.95 o 
  -8   6   3    14721.02    14980.97    387.70 o 
  -6   6   3    31752.65    32802.72    800.65 o 
  -4   6   3    27540.54    28509.11    772.86 o 
  -2   6   3    31744.02    31875.35    899.96 o 
   0   6   3    10587.46    10301.71    352.64 o 
   2   6   3    61819.46    59537.05   1335.41 o 
   4   6   3     2941.85     2921.44     77.70 o 
   6   6   3    39265.71    37909.56   1369.11 o 
   8   6   3     1636.12     1504.95     58.74 o 
  10   6   3     1599.25     1782.67    134.06 o 
  12   6   3     1091.11     1182.94     71.79 o 
  14   6   3     2192.82     2556.89    153.55 o 
  16   6   3      649.15      657.05    111.65 o 
 -19   7   3      662.23      429.15    177.84 o 
 -17   7   3      734.01      603.03     79.92 o 
 -15   7   3      665.23      792.85    165.33 o 
 -13   7   3     3972.56     3852.84    293.47 o 
 -11   7   3     6858.39     6939.99    393.42 o 
  -9   7   3     1481.75     1366.41     48.03 o 
  -7   7   3     8820.43     9748.00    246.49 o 
  -5   7   3     3540.59     3706.97    166.64 o 
  -3   7   3    14737.97    14974.71    714.21 o 
  -1   7   3      320.36      250.22     17.74 o 
   1   7   3      202.25      235.93     51.27 o 
   3   7   3       66.09      169.03     15.77 o 
   5   7   3     4528.27     4600.88    100.11 o 
   7   7   3      913.24     1010.09     42.65 o 
   9   7   3      434.05      472.48     44.05 o 
  11   7   3      400.59      336.73     44.62 o 
  13   7   3      150.35      132.35     87.29 o 
  15   7   3     1378.73     1536.59    134.84 o 
  17   7   3      622.06      653.48    133.97 o 
 -18   8   3     1693.98     1519.25    202.73 o 
 -16   8   3     2494.99     2610.64    146.81 o 
 -14   8   3     5701.92     6151.01    220.83 o 
 -12   8   3     1147.52     1199.38     64.96 o 
 -10   8   3     3246.73     3555.84     94.14 o 
  -8   8   3     1665.72     1493.73     49.49 o 
  -6   8   3     3583.53     3233.45    143.08 o 
  -4   8   3    18996.54    19297.89    666.03 o 
  -2   8   3    15649.07    15470.19    492.06 o 
   0   8   3    32929.30    33453.98    738.83 o 
   2   8   3      682.59      485.37     35.51 o 
   4   8   3    39862.09    39648.92    847.97 o 
   6   8   3    13798.31    13903.40    366.67 o 
   8   8   3     9871.06     9949.17    383.80 o 
  10   8   3    14506.42    15025.29    489.82 o 
  12   8   3      250.32      231.36    104.14 o 
  14   8   3     3530.94     4252.44    314.24 o 
  16   8   3      848.32      712.98    175.89 o 
 -19   9   3      132.37     -162.87    162.87 o 
 -17   9   3     1055.64      950.00    111.74 o 
 -15   9   3     3551.01     3941.84    165.69 o 
 -13   9   3       15.46       26.04     45.46 o 
 -11   9   3    11398.79    11401.51    298.27 o 
  -9   9   3       13.01       17.39     15.18 o 
  -7   9   3     2486.98     2476.37    123.02 o 
  -5   9   3     1585.74     1784.69    107.90 o 
  -3   9   3       32.83       68.53     32.79 o 
  -1   9   3     2079.41     1588.13     43.75 o 
   1   9   3       58.05      103.52     13.97 o 
   3   9   3     3805.59     3911.84    183.04 o 
   5   9   3      263.51      128.19     34.49 o 
   7   9   3       22.21       28.34     22.46 o 
   9   9   3     6756.47     6339.93    159.22 o 
  11   9   3     4837.97     4524.64    240.40 o 
  13   9   3        2.06        6.91     59.82 o 
  15   9   3     2042.60     2258.73    156.96 o 
 -18  10   3       97.63        5.49    130.68 o 
 -16  10   3     6960.51     7706.64    280.23 o 
 -14  10   3      363.10      247.99     48.05 o 
 -12  10   3     4363.08     3982.19    180.58 o 
 -10  10   3      315.67      343.85     36.58 o 
  -8  10   3       51.61       83.97     30.72 o 
  -6  10   3    16889.05    16790.20    517.58 o 
  -4  10   3     8358.24     7538.09    238.96 o 
  -2  10   3     7026.98     6904.53    160.56 o 
   0  10   3    20670.42    21072.91    531.31 o 
   2  10   3     3596.53     4097.35    309.34 o 
   4  10   3    18962.10    17159.79    510.62 o 
   6  10   3     6703.31     6816.73    292.07 o 
   8  10   3      611.02      484.93     66.26 o 
  10  10   3     9208.22     8921.80    264.27 o 
  12  10   3       22.26       60.59     74.85 o 
  14  10   3     1488.01     1376.89    121.10 o 
 -17  11   3     2435.74     2442.32    227.20 o 
 -15  11   3      909.96      763.05    117.13 o 
 -13  11   3     1706.46     2000.08    123.54 o 
 -11  11   3      763.72      830.32     64.23 o 
  -9  11   3    13023.41    13591.88    302.24 o 
  -7  11   3     1459.96     1660.44     75.75 o 
  -5  11   3     4187.55     4274.86    142.60 o 
  -3  11   3     8194.60     7645.83    346.48 o 
  -1  11   3     4109.96     4167.09    216.84 o 
   1  11   3     3974.79     3575.66    135.80 o 
   3  11   3    10095.47    10230.54    290.58 o 
   5  11   3       17.06      -15.72     22.86 o 
   7  11   3     4741.41     4507.92    226.60 o 
   9  11   3     1632.78     1458.90     73.20 o 
  11  11   3      559.34      458.92    109.61 o 
  13  11   3     4028.87     3860.12    256.62 o 
  15  11   3       11.58      150.38    171.67 o 
 -16  12   3     2051.32     1859.82    201.68 o 
 -14  12   3       35.14       80.31     67.48 o 
 -12  12   3     1431.58     1311.32     96.64 o 
 -10  12   3     4582.95     4123.87    166.18 o 
  -8  12   3      303.33      204.72     38.10 o 
  -6  12   3     2499.05     2560.88    128.06 o 
  -4  12   3     4212.06     4374.94    134.28 o 
  -2  12   3     1219.54     1305.68    140.11 o 
   0  12   3     5605.40     5638.37    192.15 o 
   2  12   3        6.11       21.46     19.93 o 
   4  12   3    10109.52     9581.03    416.46 o 
   6  12   3      911.35      666.35     69.37 o 
   8  12   3     4625.39     4522.42    231.15 o 
  10  12   3      289.49      224.39     52.17 o 
  12  12   3       16.82       18.10     80.71 o 
  14  12   3     1395.85     1735.14    223.66 o 
 -15  13   3     1400.20     1180.19    191.86 o 
 -13  13   3     4264.17     4313.46    622.92 o 
 -11  13   3     2699.47     2466.35    129.17 o 
  -9  13   3     6790.81     6825.21    204.03 o 
  -7  13   3    19446.91    19954.82    699.87 o 
  -5  13   3     1057.03     1145.26     71.96 o 
  -3  13   3     3181.28     3276.93    220.34 o 
  -1  13   3      913.57      964.46     46.55 o 
   1  13   3     8371.84     9030.09    342.21 o 
   3  13   3    10956.84    10715.20    282.64 o 
   5  13   3     2763.87     2425.93     95.81 o 
   7  13   3    11905.65    11832.65    585.05 o 
   9  13   3       35.91      120.27     49.66 o 
  11  13   3     5537.28     6232.86    339.71 o 
  13  13   3     3604.83     4206.60    365.45 o 
 -16  14   3      120.41      -22.09    125.96 o 
 -14  14   3      106.05      271.70    163.75 o 
 -12  14   3       63.01      111.13     74.98 o 
 -10  14   3      276.36      255.58     59.57 o 
  -8  14   3      446.41      440.96     60.95 o 
  -6  14   3      199.65      255.17     48.46 o 
  -4  14   3      111.37      129.92     35.72 o 
  -2  14   3      586.20      462.64     51.49 o 
   0  14   3      444.42      448.47     60.33 o 
   2  14   3      663.31      590.16     59.68 o 
   4  14   3       10.94       -4.48     31.35 o 
   6  14   3       56.65        4.50     24.23 o 
   8  14   3        0.78       37.20     41.47 o 
  10  14   3        0.71      -63.73    160.98 o 
  12  14   3        7.46     -105.19    111.28 o 
 -15  15   3      632.97      736.19    190.08 o 
 -13  15   3     5759.97     6294.80    362.00 o 
 -11  15   3     1091.39      979.06    391.85 o 
  -9  15   3     6778.79     6158.21    269.37 o 
  -7  15   3     5602.60     5363.65    308.79 o 
  -5  15   3     2518.10     2568.27     99.29 o 
  -3  15   3    16926.35    18498.67    478.58 o 
  -1  15   3     7862.53     7746.52    368.96 o 
   1  15   3     4511.35     4520.29    264.60 o 
   3  15   3     2928.79     3151.03    154.49 o 
   5  15   3      196.88      156.57     55.97 o 
   7  15   3     6604.82     7488.52    827.85 o 
   9  15   3     1414.54     1592.05    190.87 o 
  11  15   3     1802.10     1840.63    187.13 o 
 -14  16   3      557.01      848.64    268.10 o 
 -12  16   3      523.75      705.21    158.27 o 
 -10  16   3     1370.96     2331.29    307.30 o 
  -8  16   3      185.62       47.25     57.75 o 
  -6  16   3     3351.61     3425.72    177.86 o 
  -4  16   3      978.28      924.71    120.04 o 
  -2  16   3     1807.16     1979.75     93.06 o 
   0  16   3      957.16     1133.22     58.51 o 
   2  16   3       39.14       44.60     29.19 o 
   4  16   3      286.39      111.87    136.82 o 
   6  16   3      600.65      490.84     88.16 o 
   8  16   3      104.52      110.10    139.99 o 
  10  16   3     2044.40     2411.95    218.93 o 
 -13  17   3      722.59      536.59    177.92 o 
 -11  17   3     1713.28     1546.03    187.63 o 
  -9  17   3     3942.57     4025.14    633.02 o 
  -7  17   3     2355.86     2106.94    136.49 o 
  -5  17   3     2446.94     2459.10    145.76 o 
  -3  17   3     6130.04     5776.95    262.64 o 
  -1  17   3     2763.13     2773.81    146.84 o 
   1  17   3     3394.93     3376.23    283.41 o 
   3  17   3     1687.48     1834.49    174.73 o 
   5  17   3       34.89      -65.17     65.17 o 
   7  17   3      645.56      846.95    108.21 o 
   9  17   3      851.27      723.08    269.09 o 
 -10  18   3     1368.69     1262.47    206.32 o 
  -6  18   3     6106.19     8226.62    547.28 o 
  -4  18   3     1501.53     1342.38    153.37 o 
  -2  18   3     1331.07     1741.18    119.09 o 
   0  18   3     4014.70     3818.37   1069.81 o 
   2  18   3      169.51      144.96     60.76 o 
   4  18   3     5923.38     5400.03    957.74 o 
   6  18   3     3065.72     3299.34    241.33 o 
   8  18   3      253.42      278.05    129.34 o 
  -9  19   3       49.95      166.32    196.42 o 
  -7  19   3      775.64      646.68    177.01 o 
  -5  19   3     1592.50     1336.12    217.80 o 
  -3  19   3        8.84       81.18    126.72 o 
  -1  19   3     3321.42     3384.65    336.12 o 
   1  19   3      176.76      256.12     89.12 o 
   3  19   3       28.55       58.26     59.54 o 
   5  19   3     1223.84     1290.98    281.96 o 
  -6  20   3     1147.77     1106.04    232.46 o 
  -4  20   3     4211.90     4300.60    354.93 o 
  -2  20   3     1390.88     1626.67    148.17 o 
   2  20   3     1920.85     1990.09    170.51 o 
   4  20   3     5875.80     5222.08    700.73 o 
 -20   0   4     1926.69     1702.82    253.44 o 
 -18   0   4     2252.27     2183.18    230.48 o 
 -16   0   4     7739.51     7524.54    383.33 o 
 -14   0   4       70.41       78.92     54.63 o 
 -12   0   4    26887.95    27862.18    894.75 o 
 -10   0   4     2504.63     2824.79    106.02 o 
  -8   0   4    25659.73    26147.92    652.91 o 
  -6   0   4     4212.56     4288.95    129.68 o 
  -4   0   4    59996.73    56209.84   2736.80 o 
  -2   0   4   108427.26    99958.86   2340.01 o 
   0   0   4    57123.74    57155.07   1183.45 o 
   2   0   4    45939.20    47597.68   2193.34 o 
   4   0   4    28985.60    28099.88   1121.96 o 
   6   0   4     6176.78     5568.87    403.77 o 
   8   0   4    23981.98    23530.53   1468.69 o 
  10   0   4    27733.21    26906.20   1374.03 o 
  12   0   4     4138.30     4682.25    190.93 o 
  14   0   4     3309.18     3509.38    180.97 o 
  16   0   4     2174.09     1841.32    176.11 o 
 -21   1   4        0.07     -106.59    157.41 o 
 -19   1   4       37.51       -3.61    112.06 o 
 -17   1   4      735.97      705.85    110.44 o 
 -15   1   4     2094.62     2197.64    136.72 o 
 -13   1   4       73.64       36.90     30.90 o 
 -11   1   4     2015.61     2030.97     61.74 o 
  -9   1   4      217.01      248.25     29.30 o 
  -7   1   4        1.20       33.65     16.38 o 
  -5   1   4     1965.49     1714.26     46.37 o 
  -3   1   4    96027.17    89111.79   1908.31 o 
  -1   1   4    58262.57    57874.95   1097.21 o 
   1   1   4    36042.95    35551.38    734.48 o 
   3   1   4        0.94        8.82     16.44 o 
   5   1   4     9810.40    10644.92    391.16 o 
   7   1   4     3580.48     4271.95    151.57 o 
   9   1   4      123.93       87.62     25.16 o 
  11   1   4       17.52       28.28     30.89 o 
  13   1   4       10.13       16.73     37.18 o 
  15   1   4       27.40       24.07     61.48 o 
  17   1   4      279.05      196.46     85.22 o 
 -20   2   4     3409.21     3549.88    359.57 o 
 -18   2   4      115.16        4.11     88.96 o 
 -16   2   4    13968.11    13903.80    656.43 o 
 -14   2   4       99.34      126.90     33.80 o 
 -12   2   4    23813.34    25266.24    556.16 o 
 -10   2   4    10298.36     9876.48    174.18 o 
  -8   2   4    23477.43    25235.78    406.18 o 
  -6   2   4    19931.45    20363.12    529.38 o 
  -4   2   4    55006.82    54016.08    971.50 o 
  -2   2   4     1013.01     1514.06     38.23 o 
   0   2   4     8128.93     7879.36    138.62 o 
   2   2   4    28055.11    30662.23    833.92 o 
   4   2   4    20851.80    18995.24    580.18 o 
   6   2   4     5600.42     5406.13    220.37 o 
   8   2   4     4858.28     4416.41    126.38 o 
  10   2   4    17168.57    17364.30    442.18 o 
  12   2   4     6998.14     7420.56    255.69 o 
  14   2   4     1514.92     1657.82     91.53 o 
  16   2   4      571.82      550.80    115.36 o 
 -21   3   4       73.76      153.62    176.39 o 
 -19   3   4     1784.93     1401.46    210.68 o 
 -17   3   4       79.83      165.94     60.87 o 
 -15   3   4      227.73      164.13     47.67 o 
 -13   3   4     3505.41     3497.01    154.44 o 
 -11   3   4      126.43      153.74     24.67 o 
  -9   3   4    11426.16    11763.69    295.78 o 
  -7   3   4     6582.91     7440.32    144.14 o 
  -5   3   4    18202.88    20408.96    508.47 o 
  -3   3   4    30103.87    28595.26    478.08 o 
  -1   3   4      392.40      654.38     74.15 o 
   1   3   4    15488.26    14543.71    321.91 o 
   3   3   4     6066.16     6095.29    188.67 o 
   5   3   4     8519.60     8918.16    404.50 o 
   7   3   4    14119.14    14821.84    438.02 o 
   9   3   4     1557.62     1287.46     54.63 o 
  11   3   4      442.56      525.37     41.00 o 
  13   3   4     3265.46     3328.49    142.13 o 
  15   3   4       55.98      135.42     59.59 o 
  17   3   4     3840.38     4548.82    252.45 o 
 -20   4   4      806.61      898.13    155.82 o 
 -18   4   4     1545.43     1610.02    126.35 o 
 -16   4   4        3.99       56.31     47.68 o 
 -14   4   4     2678.09     2915.49    114.98 o 
 -12   4   4     5607.68     5655.32    294.39 o 
 -10   4   4    17796.07    19227.75    412.26 o 
  -8   4   4    17694.05    18580.47    395.63 o 
  -6   4   4     2758.88     3458.91     75.05 o 
  -4   4   4     2657.97     3305.45     71.46 o 
  -2   4   4     8581.15    10476.76    216.74 o 
   0   4   4     1079.06      905.84     40.04 o 
   2   4   4    17694.91    19194.56    378.14 o 
   4   4   4     5757.85     5039.35    138.11 o 
   6   4   4     3003.47     2500.01     79.29 o 
   8   4   4     1278.19     1587.96     69.71 o 
  10   4   4     1796.08     1845.20     93.11 o 
  12   4   4     3171.88     3672.59    147.26 o 
  14   4   4      497.00      673.77    165.24 o 
  16   4   4     1431.43     1541.94    165.94 o 
 -21   5   4       28.44      232.85    251.86 o 
 -19   5   4     3595.50     3406.61    221.83 o 
 -17   5   4       58.09      141.58     63.89 o 
 -15   5   4     2965.98     2836.17    125.05 o 
 -13   5   4     9959.95     9975.32    351.79 o 
 -11   5   4      174.46      187.18     25.96 o 
  -9   5   4    12779.10    12549.24    505.68 o 
  -7   5   4    10041.78    11227.68    441.82 o 
  -5   5   4    47818.56    49336.90    855.30 o 
  -3   5   4    37412.48    36548.07    755.14 o 
  -1   5   4    18688.87    17972.55    745.79 o 
   1   5   4    33163.13    32518.32    794.74 o 
   3   5   4    17808.03    18097.29    368.25 o 
   5   5   4    17408.62    18510.98    626.68 o 
   7   5   4    11065.04    10885.28    337.88 o 
   9   5   4      170.54      166.30     22.06 o 
  11   5   4      433.10      421.89     45.64 o 
  13   5   4     1060.81     1029.71     75.75 o 
  15   5   4      178.62      167.82     87.16 o 
 -20   6   4      254.80      132.59    109.22 o 
 -18   6   4     1976.83     1955.24    161.30 o 
 -16   6   4        1.03       54.41     59.50 o 
 -14   6   4     3625.48     3524.54    318.04 o 
 -12   6   4       10.03        9.96     27.84 o 
 -10   6   4     1295.53     1135.88     50.88 o 
  -8   6   4     2025.54     2234.80    119.85 o 
  -6   6   4     1540.52     1937.95     51.09 o 
  -4   6   4     4843.08     4335.60     99.34 o 
  -2   6   4      215.40      184.26     14.40 o 
   0   6   4     4947.85     4802.51    218.14 o 
   2   6   4     3482.24     3332.52    197.54 o 
   4   6   4      845.55      862.69     33.88 o 
   6   6   4     1673.11     1793.91     98.17 o 
   8   6   4      445.40      367.88     28.77 o 
  10   6   4       46.91       24.45     24.72 o 
  12   6   4      248.61      285.91     49.87 o 
  14   6   4       91.76       -7.67     64.58 o 
  16   6   4       67.93      -28.24     96.82 o 
 -19   7   4      937.76      916.07    115.87 o 
 -17   7   4     3437.97     3433.82    169.50 o 
 -15   7   4     9426.06     9955.33    397.77 o 
 -13   7   4     4982.18     4831.38    188.67 o 
 -11   7   4     1100.07     1291.57     65.02 o 
  -9   7   4     8826.84     9035.33    317.84 o 
  -7   7   4     5263.88     5271.40    105.74 o 
  -5   7   4    52202.76    55894.86   1886.04 o 
  -3   7   4    30327.97    32241.02   1061.07 o 
  -1   7   4     7493.71     4527.92   1725.73 o 
   1   7   4     6552.91     6438.05    175.56 o 
   3   7   4     7082.44     6490.52    200.47 o 
   5   7   4     5812.01     5373.52    150.89 o 
   7   7   4     6759.17     6593.71    229.99 o 
   9   7   4     5477.00     5433.97    278.02 o 
  11   7   4      183.73      196.48     35.48 o 
  13   7   4     1657.98     1817.30    141.32 o 
  15   7   4      584.23      478.68    102.52 o 
 -20   8   4        3.48      -81.38    134.05 o 
 -18   8   4      136.36      116.08     64.84 o 
 -16   8   4      481.78      635.75    139.92 o 
 -14   8   4      303.80      244.82     45.14 o 
 -12   8   4     6302.04     6728.19    161.11 o 
 -10   8   4     1141.89     1281.16     62.47 o 
  -8   8   4        0.33       13.82     24.68 o 
  -6   8   4      183.10      307.16     34.11 o 
  -4   8   4    11359.43    12277.66    384.84 o 
  -2   8   4      175.25      194.67     19.00 o 
   0   8   4     8207.10     8080.95    276.70 o 
   2   8   4     3796.22     4034.50    104.89 o 
   4   8   4    15111.75    14468.45    292.46 o 
   6   8   4        0.29       35.22     23.91 o 
   8   8   4      252.66      283.08     29.77 o 
  10   8   4      815.71      734.20     70.10 o 
  12   8   4        0.01       27.38     54.73 o 
  14   8   4      433.75      396.74     98.24 o 
  16   8   4      246.60      362.73    134.34 o 
 -19   9   4       48.28      -75.29    158.46 o 
 -17   9   4     4189.96     4378.73    208.10 o 
 -15   9   4     1725.47     1855.72    199.82 o 
 -13   9   4      681.41      760.42     57.80 o 
 -11   9   4    14685.12    15126.84    390.68 o 
  -9   9   4      986.03     1036.20     52.55 o 
  -7   9   4     7856.40     8158.08    260.77 o 
  -5   9   4    19781.98    19606.47    790.33 o 
  -3   9   4     4862.60     5066.88    114.73 o 
  -1   9   4    20851.02    21037.65    460.17 o 
   1   9   4       73.50       60.39     19.38 o 
   3   9   4      300.96      279.48     17.12 o 
   5   9   4    12603.61    12201.49    346.14 o 
   7   9   4      545.72      307.75     71.58 o 
   9   9   4     7833.25     8519.51    310.69 o 
  11   9   4      105.20       19.55     30.98 o 
  13   9   4      540.37      642.50     88.64 o 
  15   9   4     3789.42     4034.96    592.50 o 
 -18  10   4      294.78      257.05    109.43 o 
 -16  10   4     3980.86     3688.15    316.38 o 
 -14  10   4       55.21       35.10     63.50 o 
 -12  10   4     4857.30     4695.50    237.89 o 
 -10  10   4      770.13      889.51     55.44 o 
  -8  10   4    12849.39    12965.33    394.84 o 
  -6  10   4     5861.57     5816.03    141.37 o 
  -4  10   4      144.62      101.28     23.45 o 
  -2  10   4     1432.94     1369.05     98.47 o 
   0  10   4     7697.81     8386.51    310.83 o 
   2  10   4     5111.49     5071.98    218.00 o 
   4  10   4     4911.73     5008.45    198.37 o 
   6  10   4        6.63       15.19     16.57 o 
   8  10   4      464.05      417.33     49.49 o 
  10  10   4     4607.62     4642.06    172.31 o 
  12  10   4     3953.03     3568.53    199.11 o 
  14  10   4       71.19       75.34     93.10 o 
 -17  11   4       27.09       59.90    116.87 o 
 -15  11   4     1591.46     1467.46    131.55 o 
 -13  11   4     4528.14     5047.60    181.01 o 
 -11  11   4     6118.84     6681.09    219.00 o 
  -9  11   4      855.59      952.44    103.28 o 
  -7  11   4     9615.66     9312.99    353.98 o 
  -5  11   4     1517.37     1322.78     82.86 o 
  -3  11   4       64.45      118.74     27.69 o 
  -1  11   4    13137.98    13738.45    264.90 o 
   1  11   4     1737.96     1657.94     87.46 o 
   3  11   4     2570.80     2390.46    122.88 o 
   5  11   4     9124.77     9132.50    284.32 o 
   7  11   4      238.67      206.07     32.80 o 
   9  11   4     3286.14     3017.69    262.63 o 
  11  11   4      878.18      619.29    108.38 o 
  13  11   4       16.63       93.42    101.10 o 
 -16  12   4     1099.78     1361.86    280.37 o 
 -14  12   4     2497.87     2496.43    172.16 o 
 -12  12   4     3904.00     3929.59    237.16 o 
 -10  12   4     3308.45     3264.99    200.53 o 
  -8  12   4    10742.65    10455.65    381.20 o 
  -6  12   4      229.12      172.47     34.24 o 
  -4  12   4    19012.19    18737.11    521.79 o 
  -2  12   4    10007.67    10337.04    231.78 o 
   0  12   4     1307.97     1577.56     89.25 o 
   2  12   4    11251.16    10629.58    426.97 o 
   4  12   4      270.41      234.18     37.67 o 
   6  12   4     6220.93     6058.80    247.50 o 
   8  12   4     4800.07     4508.42    259.51 o 
  10  12   4      313.57      451.86     75.76 o 
  12  12   4     5339.03     5257.61    313.18 o 
 -17  13   4        8.04      -34.70    151.67 o 
 -15  13   4        1.13        5.02    141.27 o 
 -13  13   4      116.11       32.11    148.51 o 
 -11  13   4     2839.38     2880.81    141.70 o 
  -9  13   4      501.38      389.63     51.31 o 
  -7  13   4      441.80      455.74     51.55 o 
  -5  13   4       80.53       89.23     36.88 o 
  -3  13   4       24.10      -30.88     30.88 o 
  -1  13   4     6001.67     5769.98    194.57 o 
   1  13   4        4.65       11.49     19.47 o 
   3  13   4      888.11      903.95     64.85 o 
   5  13   4     2054.61     1985.21    111.90 o 
   7  13   4      916.91     1000.30     69.79 o 
   9  13   4       14.13      108.52     79.48 o 
  11  13   4      638.77      728.81    115.12 o 
  13  13   4      134.59      265.88    145.93 o 
 -16  14   4      720.45      675.48    153.06 o 
 -14  14   4     4015.26     4929.23    293.20 o 
 -12  14   4     1283.50     1557.79    211.20 o 
 -10  14   4     2306.65     2378.95    160.08 o 
  -8  14   4     3236.92     3194.05    128.98 o 
  -6  14   4     1878.44     1950.51    155.45 o 
  -4  14   4     2164.02     2176.91    122.33 o 
  -2  14   4     1378.68     1511.50     76.20 o 
   0  14   4     3517.44     3457.05    128.41 o 
   2  14   4    16065.89    16357.99    596.20 o 
   4  14   4      683.39      506.78     86.54 o 
   6  14   4     2388.75     2586.77    147.36 o 
   8  14   4     4408.39     4351.48    315.75 o 
  10  14   4      948.03      912.53    138.61 o 
  12  14   4     5607.62     5674.76    516.99 o 
 -15  15   4       75.10      -24.25    121.18 o 
 -13  15   4      345.49      636.38    155.41 o 
 -11  15   4     2968.18     2704.44    430.29 o 
  -9  15   4       69.06       52.80     56.02 o 
  -7  15   4      748.71      660.18     69.27 o 
  -5  15   4        8.80        9.95     44.15 o 
  -3  15   4      610.28      597.62     29.77 o 
  -1  15   4     2017.46     1845.68     75.40 o 
   1  15   4        6.16       30.92     27.98 o 
   3  15   4      223.19      248.88     31.23 o 
   5  15   4     4170.11     3944.04    185.35 o 
   7  15   4        5.37       16.98     77.47 o 
   9  15   4        1.55      -28.90    102.50 o 
  11  15   4      136.54       55.74    359.77 o 
 -14  16   4     1560.89     1741.35    524.51 o 
 -12  16   4      300.17      385.71    113.41 o 
 -10  16   4     2117.64     2173.77    187.68 o 
  -8  16   4     2284.93     2454.24    266.47 o 
  -6  16   4      307.29      351.19     60.38 o 
  -4  16   4     5792.50     5859.68    270.27 o 
  -2  16   4     5424.95     5131.67    202.60 o 
   0  16   4     1129.77     1259.64     79.62 o 
   2  16   4    11601.32    11484.84    759.06 o 
   4  16   4      223.21      398.39     59.46 o 
   6  16   4     4167.53     3850.26    627.87 o 
   8  16   4     2301.02     2329.47    235.23 o 
  10  16   4      472.02      569.03    405.11 o 
 -13  17   4      433.42      319.01    166.10 o 
 -11  17   4     1380.09     1581.92    159.64 o 
  -9  17   4      306.49      196.53    122.58 o 
  -7  17   4     2074.62     2043.48    127.53 o 
  -5  17   4     4804.13     5002.17    220.92 o 
  -3  17   4       68.36       12.74     67.22 o 
  -1  17   4     6614.49     7274.25    325.00 o 
   1  17   4       53.53      110.35     63.80 o 
   3  17   4      859.27      907.24    100.25 o 
   5  17   4     4387.57     4759.03    298.09 o 
   7  17   4        4.13       41.77     99.80 o 
   9  17   4     2744.29     1309.59    277.60 o 
 -10  18   4     1452.61     1276.72    246.32 o 
  -8  18   4      108.04      -30.10    100.98 o 
  -6  18   4     2309.02     2210.57    172.04 o 
  -4  18   4      175.56      153.06     57.76 o 
  -2  18   4     1706.34     2009.80    160.62 o 
   0  18   4      863.31      697.91    101.96 o 
   2  18   4     1658.84     1944.47    482.93 o 
   4  18   4     2406.90     2448.13    625.89 o 
   6  18   4     1512.82     1499.79    176.01 o 
  -9  19   4      290.96      387.29    140.98 o 
  -7  19   4     1221.41     1824.79    236.81 o 
  -5  19   4     4367.88     5109.27    509.66 o 
  -3  19   4      845.90      817.94    107.11 o 
  -1  19   4     3594.56     3690.24    231.26 o 
   1  19   4       15.66       27.76     89.30 o 
   3  19   4      919.69     1332.16    252.65 o 
   5  19   4     3391.85     2695.15    475.40 o 
  -6  20   4     2306.12     2466.32    281.96 o 
  -4  20   4      621.72      785.49    104.63 o 
  -2  20   4        1.12      214.24    134.64 o 
   0  20   4      851.77     1068.64    120.89 o 
   2  20   4      258.53      216.94    115.01 o 
 -21   1   5     2230.10     2528.74    270.87 o 
 -19   1   5      602.85      722.68    111.19 o 
 -17   1   5    12364.76    12390.50    596.46 o 
 -15   1   5      388.53      467.94     58.46 o 
 -13   1   5     1458.78     1521.87     74.56 o 
 -11   1   5    23698.56    24889.08    509.22 o 
  -9   1   5      256.92      202.27     26.71 o 
  -7   1   5    31194.22    30693.99    572.85 o 
  -5   1   5    21792.85    21236.31    455.24 o 
  -3   1   5    10781.08    11297.40    268.34 o 
  -1   1   5    25897.37    23997.75    365.88 o 
   1   1   5     9894.40     9937.19    223.27 o 
   3   1   5     4762.94     4317.75    196.05 o 
   5   1   5     1981.84     1859.50    112.82 o 
   7   1   5     9641.66     9722.03    384.65 o 
   9   1   5    28640.18    28661.09    880.90 o 
  11   1   5    13143.92    12606.02    344.77 o 
  13   1   5     1014.46     1048.89    101.94 o 
  15   1   5     4290.07     4473.60    182.62 o 
 -20   2   5     1706.88     1794.07    216.01 o 
 -18   2   5     1669.05     1646.03    212.26 o 
 -16   2   5      702.46      778.42     90.44 o 
 -14   2   5    12500.07    12539.67    313.02 o 
 -12   2   5      724.47      697.19     50.51 o 
 -10   2   5    17028.69    17622.49    453.82 o 
  -8   2   5     5159.36     5255.33    168.55 o 
  -6   2   5     1511.64     1527.71    130.81 o 
  -4   2   5       21.42       37.62     12.60 o 
  -2   2   5      716.83      805.14     22.49 o 
   0   2   5        9.60       17.05     10.31 o 
   2   2   5    11120.40    11410.75    246.95 o 
   4   2   5        3.12       30.43     15.78 o 
   6   2   5     4144.41     4061.08     85.62 o 
   8   2   5        5.51       32.19     23.18 o 
  10   2   5      172.36      143.16     36.71 o 
  12   2   5      959.76     1089.96     59.46 o 
  14   2   5       62.34       55.60     52.76 o 
  16   2   5      367.01      120.24     94.67 o 
 -21   3   5     3027.72     3102.85    257.61 o 
 -19   3   5      649.06      421.86    127.33 o 
 -17   3   5     1520.62     1314.78    276.39 o 
 -15   3   5     4392.41     4640.24    153.12 o 
 -13   3   5     8558.49     8475.25    210.40 o 
 -11   3   5     5449.04     5315.49    242.69 o 
  -9   3   5    10555.97    10977.72    200.58 o 
  -7   3   5     7832.83     7831.71    165.85 o 
  -5   3   5     3728.37     3502.17     72.78 o 
  -3   3   5    25726.97    25571.05    405.70 o 
  -1   3   5    19522.65    18319.72    304.40 o 
   1   3   5    23212.71    22750.77    445.03 o 
   3   3   5    12299.93    12658.78    336.78 o 
   5   3   5     8764.95     8957.43    153.27 o 
   7   3   5     3650.72     3876.83    153.84 o 
   9   3   5     1545.28     1435.38     85.07 o 
  11   3   5     2112.98     2053.05    107.08 o 
  13   3   5     1984.86     1809.17     95.51 o 
  15   3   5      402.55      278.81    102.31 o 
 -20   4   5     1406.54     1433.61    170.47 o 
 -18   4   5     1906.49     1553.12    130.68 o 
 -16   4   5      960.65      811.84     88.20 o 
 -14   4   5    15240.05    15608.22    417.59 o 
 -12   4   5       33.21       91.69     33.89 o 
 -10   4   5    11196.40    11437.75    234.36 o 
  -8   4   5     5527.22     5214.73    215.26 o 
  -6   4   5     4319.50     4550.52     96.02 o 
  -4   4   5     6988.67     6326.24    146.47 o 
  -2   4   5    24070.90    25044.41    487.94 o 
   0   4   5     1457.47     1298.36     31.57 o 
   2   4   5    26923.13    26058.57    406.26 o 
   4   4   5     2956.78     3121.19     85.41 o 
   6   4   5    14868.26    14397.27    298.40 o 
   8   4   5      901.44      894.87     58.21 o 
  10   4   5       33.59       41.55     26.38 o 
  12   4   5     4015.56     4376.23    267.06 o 
  14   4   5      195.43      269.39     86.48 o 
  16   4   5     1328.44     1121.09    131.86 o 
 -21   5   5       32.51        2.98    148.91 o 
 -19   5   5     2008.58     2418.59    242.36 o 
 -17   5   5      346.03      271.42     70.60 o 
 -15   5   5        3.02       57.74     53.22 o 
 -13   5   5     2000.18     1937.00     72.20 o 
 -11   5   5      158.64      138.45     26.54 o 
  -9   5   5    12738.63    12875.17    368.66 o 
  -7   5   5     8049.87     8496.53    193.12 o 
  -5   5   5      438.59      327.21     23.25 o 
  -3   5   5    12495.07    12068.57    253.84 o 
  -1   5   5     6367.80     6786.74    174.42 o 
   1   5   5    23428.79    23039.62    503.62 o 
   3   5   5     7977.86     8518.36    213.67 o 
   5   5   5     6915.15     7270.37    221.63 o 
   7   5   5      174.05      233.73     26.80 o 
   9   5   5      347.05      406.22     39.17 o 
  11   5   5     1665.99     1710.85    150.93 o 
  13   5   5      162.82      282.29     84.37 o 
  15   5   5      256.95      369.30     87.40 o 
 -20   6   5     1451.96     1509.63    145.04 o 
 -18   6   5     2032.63     2197.62    178.98 o 
 -16   6   5      443.86      291.77     65.46 o 
 -14   6   5    11599.92    11851.97    313.18 o 
 -12   6   5       40.80       -4.30     26.44 o 
 -10   6   5    10304.17    11227.00    312.20 o 
  -8   6   5    13716.42    13630.87    353.25 o 
  -6   6   5    38459.05    39204.94    598.89 o 
  -4   6   5    45233.10    45110.61    759.39 o 
  -2   6   5    33075.20    33722.32    576.81 o 
   0   6   5    20687.83    19516.30    482.54 o 
   2   6   5     8525.96     8492.49    204.36 o 
   4   6   5     9322.10     8720.49    338.07 o 
   6   6   5     6773.95     6407.90    191.56 o 
   8   6   5     1462.37     1544.25     63.51 o 
  10   6   5     1909.26     1998.26     76.34 o 
  12   6   5     1628.31     1575.44     91.40 o 
  14   6   5     2563.95     2832.20    190.57 o 
  16   6   5      935.94     1366.81    181.85 o 
 -19   7   5      522.78      314.61    123.26 o 
 -17   7   5      426.86      504.12     77.51 o 
 -15   7   5     2079.53     2104.30    113.53 o 
 -13   7   5      516.80      450.31     48.66 o 
 -11   7   5     4165.48     4116.07    119.73 o 
  -9   7   5       18.23       14.22     24.44 o 
  -7   7   5     1478.06     1336.73    105.44 o 
  -5   7   5     3120.11     3720.55     82.90 o 
  -3   7   5    11526.12    12355.13    283.58 o 
  -1   7   5     8758.20     8582.82    140.39 o 
   1   7   5     2971.08     2861.85    102.86 o 
   3   7   5      421.69      410.18     48.15 o 
   5   7   5      408.64      273.38     57.97 o 
   7   7   5    15504.49    14645.12    524.92 o 
   9   7   5      328.50      415.87     38.69 o 
  11   7   5       94.97      104.73     34.88 o 
  13   7   5       60.09       35.61     68.96 o 
  15   7   5     1523.20     1269.53    137.40 o 
 -20   8   5      208.65       54.63    175.38 o 
 -18   8   5     2295.99     2541.06    164.14 o 
 -16   8   5     6058.21     6267.69    242.97 o 
 -14   8   5     5893.49     5692.80    664.71 o 
 -12   8   5     6445.74     6708.61    179.97 o 
 -10   8   5    13462.22    14040.45    296.09 o 
  -8   8   5     4631.18     4928.87    115.77 o 
  -6   8   5    53349.70    55930.63   1315.43 o 
  -4   8   5    30645.26    31615.96    812.74 o 
  -2   8   5    24240.44    24762.45    452.90 o 
   0   8   5     4503.74     4410.20    195.01 o 
   2   8   5      319.43      254.64     36.85 o 
   4   8   5    16050.64    15815.90    431.11 o 
   6   8   5     5762.72     5395.83    277.28 o 
   8   8   5    12698.79    12686.89    653.05 o 
  10   8   5      967.66     1052.93     53.71 o 
  12   8   5      242.66      411.70     77.55 o 
  14   8   5      998.45     1147.99    382.31 o 
 -19   9   5      487.97      539.75    176.02 o 
 -17   9   5     2618.53     2540.01    143.57 o 
 -15   9   5      491.88      431.86     60.88 o 
 -13   9   5     1174.53     1159.07    132.02 o 
 -11   9   5    11244.04    11227.63    289.14 o 
  -9   9   5      277.22      232.20     31.06 o 
  -7   9   5     6272.27     6211.16    217.27 o 
  -5   9   5      211.19      179.90     33.52 o 
  -3   9   5      229.55      225.80     33.63 o 
  -1   9   5        4.64       42.92     26.60 o 
   1   9   5     2450.70     3006.70    124.07 o 
   3   9   5     3404.51     3501.34    184.05 o 
   5   9   5     1518.09     1308.68     46.17 o 
   7   9   5     2534.77     2524.55     97.36 o 
   9   9   5     2318.91     2157.38    166.08 o 
  11   9   5      159.96      209.16     50.59 o 
  13   9   5        0.78      -81.42     81.42 o 
 -18  10   5       13.68        1.52     80.54 o 
 -16  10   5     2196.52     2137.65    141.29 o 
 -14  10   5       84.93      132.97     57.05 o 
 -12  10   5    16983.93    16918.52    591.23 o 
 -10  10   5     7682.82     7647.83    194.61 o 
  -8  10   5     3805.31     4243.62    122.23 o 
  -6  10   5    34331.51    35885.15    995.14 o 
  -4  10   5     1455.30     1545.35    108.80 o 
  -2  10   5    13120.51    12746.78    287.56 o 
   0  10   5     9822.12     9876.91    218.96 o 
   2  10   5     1012.13     1099.19     85.25 o 
   4  10   5     9175.73     8848.89    439.51 o 
   6  10   5      178.03      160.39     24.79 o 
   8  10   5      323.33      402.62    100.08 o 
  10  10   5     4680.09     4735.79    305.11 o 
  12  10   5      868.80      712.20    109.34 o 
  14  10   5     3214.28     3534.96    211.40 o 
 -17  11   5      283.98      386.27    106.97 o 
 -15  11   5      456.99      368.28     85.22 o 
 -13  11   5     2341.01     2137.58    168.78 o 
 -11  11   5     1826.77     1752.07     95.25 o 
  -9  11   5    12150.29    12556.38    440.50 o 
  -7  11   5      636.00      949.47     83.22 o 
  -5  11   5    12778.79    12974.74    690.00 o 
  -3  11   5     9625.21     9968.22    190.74 o 
  -1  11   5     2423.46     1930.90    299.78 o 
   1  11   5    10374.42    10660.35    473.75 o 
   3  11   5     4129.15     4346.44    341.43 o 
   5  11   5     1186.82     1225.29     97.18 o 
   7  11   5     8223.19     7862.60    383.28 o 
   9  11   5     1258.76     1320.66    164.00 o 
  11  11   5     2335.73     2187.17    156.40 o 
  13  11   5     1739.88     1398.57    139.08 o 
 -18  12   5       33.23      -38.79    105.19 o 
 -16  12   5      458.72      226.95    100.65 o 
 -14  12   5        0.67      -55.42     60.00 o 
 -12  12   5     6440.34     6313.08    244.10 o 
 -10  12   5     3730.46     3607.60    135.59 o 
  -8  12   5      169.63      201.27     36.51 o 
  -6  12   5      305.38      365.60     42.37 o 
  -4  12   5      669.22      616.77     40.92 o 
  -2  12   5      109.90      115.47     32.18 o 
   0  12   5     7587.73     8079.36    239.87 o 
   2  12   5        1.28       72.81     39.61 o 
   4  12   5     5617.99     5352.98    275.45 o 
   6  12   5      450.50      272.19    102.24 o 
   8  12   5     2469.98     2654.27    162.01 o 
  10  12   5       29.96      136.61     77.97 o 
  12  12   5      501.07      919.97    587.67 o 
 -17  13   5      629.32      523.44    129.48 o 
 -15  13   5     3149.76     3458.32    420.16 o 
 -13  13   5     4100.61     4232.01    368.01 o 
 -11  13   5      875.77      790.38     76.39 o 
  -9  13   5     9062.72     8662.84    259.13 o 
  -7  13   5     8760.47     8901.10    390.39 o 
  -5  13   5      356.43      383.58     41.46 o 
  -3  13   5    10946.93    11511.46    351.01 o 
  -1  13   5     3323.27     3289.90    155.42 o 
   1  13   5    17639.60    17829.63    396.65 o 
   3  13   5     5825.77     5542.90    275.73 o 
   5  13   5     2266.60     2322.13    138.53 o 
   7  13   5     4423.85     3945.71    821.32 o 
   9  13   5      151.20      188.19     99.08 o 
  11  13   5    10684.85    11359.43    553.88 o 
 -16  14   5      266.66      228.27    199.39 o 
 -14  14   5      277.47      108.54     93.87 o 
 -12  14   5       61.93      184.18     72.47 o 
 -10  14   5      981.62      744.25     62.83 o 
  -8  14   5      425.06      478.99     54.14 o 
  -6  14   5       15.00       -5.59     27.77 o 
  -4  14   5     2271.59     2168.59    100.38 o 
  -2  14   5       98.46       92.01     28.63 o 
   0  14   5       35.31       27.71     20.64 o 
   2  14   5      514.60      449.14     25.07 o 
   4  14   5     1608.18     1477.85    110.59 o 
   6  14   5        6.76      -29.24     80.39 o 
   8  14   5       53.74      154.12     89.26 o 
  10  14   5      176.50       37.22    110.88 o 
 -15  15   5     1312.65     1196.73    306.51 o 
 -13  15   5     3348.06     3914.84    281.72 o 
 -11  15   5        5.76       15.43     84.60 o 
  -9  15   5     8752.76     8252.46    320.14 o 
  -7  15   5     1016.22      905.41     73.52 o 
  -5  15   5     2479.39     2587.88    100.79 o 
  -3  15   5     9376.74     9741.66    320.42 o 
  -1  15   5     1481.79     1319.61     57.76 o 
   1  15   5     8547.47     9336.09    499.30 o 
   3  15   5     2542.09     2714.12    345.29 o 
   5  15   5     2932.89     3133.16    169.18 o 
   7  15   5     3740.40     3395.58    315.14 o 
   9  15   5      106.47      245.28    153.69 o 
 -14  16   5        1.29      213.40    155.98 o 
 -12  16   5      401.03      390.32    116.47 o 
 -10  16   5     1317.44     1440.74    181.37 o 
  -8  16   5       27.29       -5.33     68.37 o 
  -6  16   5     3586.06     3103.17    148.69 o 
  -4  16   5      144.87      161.06     35.49 o 
  -2  16   5     1851.58     1818.78     68.00 o 
   0  16   5     1399.12     1032.51    234.22 o 
   2  16   5      366.63      348.77     34.35 o 
   4  16   5     1557.17     1422.43    155.25 o 
   6  16   5       32.23      -41.58     93.81 o 
   8  16   5      222.93      250.47    151.21 o 
 -13  17   5       52.51       24.95    144.54 o 
 -11  17   5     1012.27     1255.34    215.03 o 
  -9  17   5     2723.54     2705.08    189.48 o 
  -7  17   5     1037.87     1073.97    123.18 o 
  -5  17   5      408.11      519.88    106.71 o 
  -3  17   5      367.60      583.50    139.47 o 
  -1  17   5      210.91      219.02     87.16 o 
   1  17   5     5559.76     5488.38    381.07 o 
   3  17   5     4336.94     4392.64    395.02 o 
   5  17   5     2144.32     2186.04    196.68 o 
   7  17   5     1726.88     1981.14    215.50 o 
 -10  18   5      403.47      415.41    150.09 o 
  -8  18   5      549.64      847.06    205.53 o 
  -6  18   5     8104.32     8435.27   1040.51 o 
  -4  18   5      680.33      710.13    109.89 o 
  -2  18   5     1985.63     1888.58    265.13 o 
   0  18   5     1913.14     1974.88    180.88 o 
   2  18   5      626.53      564.62    118.95 o 
   4  18   5     3183.99     3648.42    275.82 o 
   6  18   5        3.14      231.47    152.71 o 
  -9  19   5       92.12      199.98    184.93 o 
  -7  19   5     1667.89     1731.73    225.33 o 
  -5  19   5      109.52      230.08    135.04 o 
  -3  19   5       15.52       50.42     88.36 o 
  -1  19   5     1889.91     1961.34    155.00 o 
   1  19   5       13.75       39.60    173.85 o 
   3  19   5     1536.56     1309.91    162.61 o 
  -6  20   5     3900.78     4381.01    349.67 o 
  -4  20   5     4234.10     4866.91    507.68 o 
  -2  20   5     1989.49     2668.18    239.58 o 
   0  20   5      613.71      281.53    136.62 o 
 -22   0   6     3359.63     2527.70    418.97 o 
 -20   0   6      116.80      236.42    149.69 o 
 -18   0   6     4780.55     4889.88    449.86 o 
 -16   0   6     2975.82     2531.27    271.26 o 
 -14   0   6      784.08      665.71     73.78 o 
 -12   0   6    20260.95    21665.32   1009.43 o 
 -10   0   6     1052.30     1096.57     62.26 o 
  -8   0   6    13538.44    15499.25    598.31 o 
  -6   0   6    28657.25    23799.69    792.41 o 
  -4   0   6    33962.59    35611.38   1084.46 o 
  -2   0   6    11679.18    10271.30    253.64 o 
   0   0   6    57386.14    56695.53   1174.23 o 
   2   0   6     7989.98     8623.55    502.71 o 
   4   0   6    91333.23    87810.81   3283.47 o 
   6   0   6       62.07      165.42     41.67 o 
   8   0   6     2309.35     2067.48    172.56 o 
  10   0   6     1262.92     1507.18    111.97 o 
  12   0   6      424.99      633.98    115.27 o 
  14   0   6     5115.86     5566.67    445.70 o 
  16   0   6     1007.28      988.43    241.56 o 
 -21   1   6       86.99       18.20    120.58 o 
 -19   1   6      242.67      577.77    149.29 o 
 -17   1   6      591.36      479.22    150.48 o 
 -15   1   6     3076.95     3210.47    147.47 o 
 -13   1   6     1668.23     1673.10     88.04 o 
 -11   1   6      297.31      413.08     44.60 o 
  -9   1   6     2730.38     2748.41     75.39 o 
  -7   1   6     5208.53     5129.05    115.41 o 
  -5   1   6    41134.77    41391.59    822.12 o 
  -3   1   6      190.74      205.57     16.58 o 
  -1   1   6     1589.38     1961.17     41.78 o 
   1   1   6    31250.54    31390.94    525.21 o 
   3   1   6     1418.40     1523.66     37.63 o 
   5   1   6      213.97      332.11     30.30 o 
   7   1   6     6125.26     5816.67    171.27 o 
   9   1   6      224.67      215.84     29.74 o 
  11   1   6       21.49       67.44     41.32 o 
  13   1   6       45.91       17.73     54.73 o 
  15   1   6      122.54      120.91     69.52 o 
 -22   2   6     1303.29     1249.04    185.73 o 
 -20   2   6     1038.96      778.16    144.10 o 
 -18   2   6     1416.34     1416.13    131.86 o 
 -16   2   6     9709.01     9952.35    394.81 o 
 -14   2   6      268.09      405.17     56.91 o 
 -12   2   6    15806.94    16384.30    356.85 o 
 -10   2   6     1066.45      894.81     56.11 o 
  -8   2   6    46731.18    50744.16    911.81 o 
  -6   2   6      333.75      270.36     24.32 o 
  -4   2   6      627.74      610.34     26.96 o 
  -2   2   6    22346.42    21411.80    319.18 o 
   0   2   6    35294.02    34713.03    558.49 o 
   2   2   6    39905.47    41116.34   1135.25 o 
   4   2   6    12040.88    10634.86    219.09 o 
   6   2   6     2478.67     2298.42     74.13 o 
   8   2   6     2290.37     2553.52    129.90 o 
  10   2   6    10418.14    10223.57    329.16 o 
  12   2   6      413.90      506.61     48.88 o 
  14   2   6     2164.26     2310.11    138.89 o 
 -21   3   6      706.67      405.34    138.12 o 
 -19   3   6     7494.65     8213.85    412.94 o 
 -17   3   6      891.68     1255.34    182.95 o 
 -15   3   6     2595.76     2556.06    248.48 o 
 -13   3   6     9945.60     9904.63    302.36 o 
 -11   3   6     3059.76     3305.31     96.50 o 
  -9   3   6    18261.23    19677.61    366.76 o 
  -7   3   6       26.94       56.60     20.99 o 
  -5   3   6    23947.83    25406.38    443.90 o 
  -3   3   6     6642.91     6839.92    117.93 o 
  -1   3   6      455.10      370.02     22.47 o 
   1   3   6    15290.33    14063.26    381.46 o 
   3   3   6     6661.37     5800.46    177.29 o 
   5   3   6     1483.86     1275.95     39.62 o 
   7   3   6    11658.19    10526.34    327.89 o 
   9   3   6       42.61       19.71     31.77 o 
  11   3   6     1223.75     1174.27     86.91 o 
  13   3   6     2110.31     2044.60    111.98 o 
  15   3   6      434.45      296.67     97.23 o 
 -20   4   6      798.42     1231.98    184.36 o 
 -18   4   6      286.85      302.65    109.51 o 
 -16   4   6      407.29      515.78     80.70 o 
 -14   4   6     1139.71     1241.06    130.23 o 
 -12   4   6     1106.08     1186.73     72.36 o 
 -10   4   6     6609.96     7295.37    231.79 o 
  -8   4   6     1793.56     1344.00     46.58 o 
  -6   4   6     1790.06     1654.32     90.39 o 
  -4   4   6    37167.89    38366.23    640.43 o 
  -2   4   6     7407.19     5954.94    448.76 o 
   0   4   6    10681.99    10716.91    277.48 o 
   2   4   6     9890.77     9736.74    173.43 o 
   4   4   6     4058.71     3570.76    106.45 o 
   6   4   6     7494.85     7640.07    296.06 o 
   8   4   6     1585.89     1712.34     76.09 o 
  10   4   6     1576.86     1546.35     91.85 o 
  12   4   6     2577.90     2511.68    133.84 o 
  14   4   6      858.86      876.57     95.38 o 
 -21   5   6      239.52      246.53    121.15 o 
 -19   5   6     3099.53     3345.73    362.74 o 
 -17   5   6       24.76      -40.62     76.67 o 
 -15   5   6    13603.57    13585.83    499.28 o 
 -13   5   6     5155.58     5239.98    151.01 o 
 -11   5   6    10598.43    10850.70    317.72 o 
  -9   5   6    10818.14    10681.15    216.47 o 
  -7   5   6     5926.42     6363.38    112.39 o 
  -5   5   6     4143.15     3981.89    178.26 o 
  -3   5   6    13481.76    13325.38    269.40 o 
  -1   5   6    10255.22    10301.74    327.41 o 
   1   5   6    11438.88     9651.25    341.92 o 
   3   5   6     2768.21     2286.87     60.37 o 
   5   5   6     1245.66      939.91     45.84 o 
   7   5   6     3290.48     3026.65     94.15 o 
   9   5   6     1289.20     1044.59     68.03 o 
  11   5   6     4377.63     4388.47    220.23 o 
  13   5   6     1510.16     1495.29    197.69 o 
  15   5   6      549.77      549.08    105.95 o 
 -20   6   6      917.18      918.75    149.39 o 
 -18   6   6     1217.54     1098.64    125.11 o 
 -16   6   6      346.68      254.82     62.93 o 
 -14   6   6     2311.06     2387.90    101.82 o 
 -12   6   6     1062.74     1274.90     77.36 o 
 -10   6   6      119.69      144.47     31.99 o 
  -8   6   6     1009.92     1272.98     40.91 o 
  -6   6   6     1563.29     1598.32     63.34 o 
  -4   6   6       59.34       76.74     47.50 o 
  -2   6   6      703.73      642.91     51.21 o 
   0   6   6      121.65      106.71     23.44 o 
   2   6   6     7089.22     6899.51    236.27 o 
   4   6   6       92.79       59.54     22.09 o 
   6   6   6     8289.65     7961.34    223.21 o 
   8   6   6      591.53      637.55     87.45 o 
  10   6   6      106.16      171.63     31.05 o 
  12   6   6      665.44      638.79     94.99 o 
  14   6   6      404.45      487.09    147.01 o 
 -19   7   6      462.54      709.14    170.04 o 
 -17   7   6     2690.84     2592.54    221.77 o 
 -15   7   6     9291.21     9287.27    368.96 o 
 -13   7   6     5066.49     5688.58    217.12 o 
 -11   7   6    11884.05    12193.95    303.55 o 
  -9   7   6     2639.88     2687.69     85.71 o 
  -7   7   6     5449.48     4598.32    185.10 o 
  -5   7   6    12972.96    13401.68    300.19 o 
  -3   7   6    12238.89    11494.86    218.97 o 
  -1   7   6     8936.23     7999.58    308.52 o 
   1   7   6    10255.39     9893.32    271.36 o 
   3   7   6     5990.79     5965.25    576.97 o 
   5   7   6     4473.52     4251.16    122.94 o 
   7   7   6    14395.23    13343.36    447.40 o 
   9   7   6     3960.70     3759.25    255.26 o 
  11   7   6     1609.30     1260.56    161.85 o 
  13   7   6     2293.38     2325.09    174.30 o 
 -20   8   6       87.47      168.21    130.84 o 
 -18   8   6        4.48       86.20     72.01 o 
 -16   8   6     1431.65     1804.74    122.45 o 
 -14   8   6      786.07      681.28     63.70 o 
 -12   8   6     3763.69     3677.00    125.34 o 
 -10   8   6      334.76      297.71     18.99 o 
  -8   8   6     3585.14     4093.07    238.29 o 
  -6   8   6    12698.21    13979.63    347.32 o 
  -4   8   6     5015.08     5429.00    159.99 o 
  -2   8   6     5464.65     5356.45    243.90 o 
   0   8   6      249.36      360.01     37.48 o 
   2   8   6     7759.38     8931.36    280.65 o 
   4   8   6     8929.80     8884.00    336.33 o 
   6   8   6       19.30       22.29     41.94 o 
   8   8   6      470.58      406.26     43.83 o 
  10   8   6     1242.80     1206.42     83.26 o 
  12   8   6      706.49      755.56    106.25 o 
  14   8   6     1202.41     1297.43    139.14 o 
 -19   9   6      839.13      617.42    108.84 o 
 -17   9   6     3484.41     3181.87    199.55 o 
 -15   9   6      268.14      283.29     46.75 o 
 -13   9   6     4865.56     4895.43    215.62 o 
 -11   9   6    10609.23    10665.93    278.24 o 
  -9   9   6      844.11      903.42     81.45 o 
  -7   9   6    17376.59    16982.57    337.42 o 
  -5   9   6    16530.09    17157.68    455.28 o 
  -3   9   6     7748.17     7899.05    147.81 o 
  -1   9   6    22904.04    22580.08    451.93 o 
   1   9   6      501.29      609.87     64.68 o 
   3   9   6    10968.05    10909.78    671.84 o 
   5   9   6     7317.30     7252.09    292.38 o 
   7   9   6     2622.78     2396.41    112.17 o 
   9   9   6     8645.98     8344.64    331.98 o 
  11   9   6       33.33      -74.65     74.65 o 
  13   9   6     2702.27     2852.95    204.50 o 
 -18  10   6      964.22      747.81    119.34 o 
 -16  10   6      687.08      491.68    102.26 o 
 -14  10   6       10.22       14.96     42.47 o 
 -12  10   6      389.32      397.42     52.90 o 
 -10  10   6      412.39      385.81     53.64 o 
  -8  10   6    15758.77    16496.29    567.25 o 
  -6  10   6     1361.53     1424.84     72.47 o 
  -4  10   6     4330.39     4644.75    105.51 o 
  -2  10   6     1614.19     1522.39    143.86 o 
   0  10   6     5601.77     4479.14    365.91 o 
   2  10   6      767.41      783.82     80.15 o 
   4  10   6     2564.31     2328.77    113.40 o 
   6  10   6      977.49      800.29     74.00 o 
   8  10   6     3334.12     2930.45    219.31 o 
  10  10   6     2599.04     2469.21    161.04 o 
  12  10   6      254.60      103.61     91.72 o 
 -19  11   6      138.45       89.98    131.44 o 
 -17  11   6     2485.64     2909.25    212.30 o 
 -15  11   6     1951.51     1772.11    209.37 o 
 -13  11   6      377.93      372.48     72.85 o 
 -11  11   6     1652.10     1704.89     94.89 o 
  -9  11   6      922.67      702.93     72.43 o 
  -7  11   6    14052.24    14332.81    388.20 o 
  -5  11   6     3841.27     3656.55    205.35 o 
  -3  11   6      477.23      439.24     29.20 o 
  -1  11   6    12412.01    12380.11    322.59 o 
   1  11   6     2052.92     1885.51    150.01 o 
   3  11   6     2201.20     2093.22    189.54 o 
   5  11   6     2208.67     2315.80    154.57 o 
   7  11   6      102.15      102.29     55.67 o 
   9  11   6     5145.58     5418.42    251.42 o 
  11  11   6      161.48      184.66     89.02 o 
  13  11   6      266.57      425.54    110.32 o 
 -18  12   6      496.12      280.09    228.69 o 
 -16  12   6      620.94      504.44     89.66 o 
 -14  12   6     2702.57     2950.01    159.36 o 
 -12  12   6     1170.15     1260.74     95.09 o 
 -10  12   6     3698.21     3811.02    148.54 o 
  -8  12   6     1735.62     1957.75    164.49 o 
  -6  12   6       12.96       43.40     36.31 o 
  -4  12   6    24246.90    24762.25    515.42 o 
  -2  12   6      864.07      737.83    112.77 o 
   0  12   6    11027.57    11221.29    415.49 o 
   2  12   6    10135.69    10183.52    352.04 o 
   4  12   6     3007.60     2709.73    146.53 o 
   6  12   6     9131.38     9188.10    855.37 o 
   8  12   6      771.19      899.35    106.09 o 
  10  12   6      223.00      179.08    102.89 o 
  12  12   6     3829.28     4160.53    248.22 o 
 -17  13   6       28.77       64.80    103.07 o 
 -15  13   6      125.88       73.50    111.78 o 
 -13  13   6      507.94      247.40    123.66 o 
 -11  13   6      858.77      853.22    102.94 o 
  -9  13   6      117.61       92.51     56.72 o 
  -7  13   6     1214.49     1234.54     93.60 o 
  -5  13   6      149.30      157.95     31.25 o 
  -3  13   6     3192.79     3327.35    115.87 o 
  -1  13   6       10.05       15.89     18.66 o 
   1  13   6     1509.78     1501.77    170.56 o 
   3  13   6        5.79       54.51     64.29 o 
   5  13   6      105.05      179.79     74.58 o 
   7  13   6       66.14      100.13     87.72 o 
   9  13   6        4.10       -3.38     76.41 o 
  11  13   6      420.70      398.28    208.87 o 
 -16  14   6      496.02      357.15    156.27 o 
 -14  14   6     4331.90     4181.53    256.19 o 
 -12  14   6      811.23      566.35    137.94 o 
 -10  14   6     5815.89     5712.14    326.13 o 
  -8  14   6     9428.00     9382.08    421.46 o 
  -6  14   6      478.43      471.99     53.29 o 
  -4  14   6     6162.88     6606.55    176.00 o 
  -2  14   6     2205.20     1999.82    162.87 o 
   0  14   6    12931.98    12697.00    349.58 o 
   2  14   6    25727.33    25230.24   1500.92 o 
   4  14   6     1286.25     1219.28    177.07 o 
   6  14   6     4979.86     4721.68    297.46 o 
   8  14   6     1316.17     1247.90    153.69 o 
  10  14   6     2305.87     2714.39    426.70 o 
 -15  15   6       13.25       55.66    155.23 o 
 -13  15   6       57.14      126.84     97.51 o 
 -11  15   6      455.99      356.78     79.13 o 
  -9  15   6       79.92       21.69     66.88 o 
  -7  15   6      183.34      178.34     41.44 o 
  -5  15   6     1336.69     1253.59     67.05 o 
  -3  15   6      453.54      524.27     39.03 o 
  -1  15   6      809.82      627.82     49.72 o 
   1  15   6       75.40       67.13     51.00 o 
   3  15   6     1907.16     1894.19    125.19 o 
   5  15   6      486.87      509.03    135.27 o 
   7  15   6       28.66       66.96    133.11 o 
   9  15   6      218.75      344.28    183.26 o 
 -14  16   6      855.34     1092.94    153.73 o 
 -12  16   6      331.35      185.13    131.58 o 
 -10  16   6     3762.68     3739.46    280.85 o 
  -8  16   6     2674.92     2738.75    169.30 o 
  -6  16   6     3669.30     4029.46    420.70 o 
  -4  16   6     6651.87     6814.32    259.49 o 
  -2  16   6     1607.84     1750.10    140.85 o 
   0  16   6     3203.35     3149.07    119.84 o 
   2  16   6     8042.43     7985.32    553.19 o 
   4  16   6      460.54      231.65    127.23 o 
   6  16   6     6204.39     6511.82    415.61 o 
   8  16   6      392.44      444.37    132.37 o 
 -13  17   6       38.30      123.95    118.80 o 
 -11  17   6     2644.91     2611.26    337.79 o 
  -9  17   6        9.43        4.91     80.19 o 
  -7  17   6     5755.01     5720.27    457.39 o 
  -5  17   6     1548.01     1647.06    126.87 o 
  -3  17   6      390.70      386.93     65.87 o 
  -1  17   6     5608.21     5742.44    282.46 o 
   1  17   6      278.83      160.93    240.18 o 
   3  17   6     1089.07     1045.38    141.37 o 
   5  17   6      586.75      746.73    169.14 o 
   7  17   6       41.72       61.01    116.75 o 
 -10  18   6      218.20      109.30    173.45 o 
  -8  18   6      190.28      213.05     94.25 o 
  -6  18   6     1560.41     1629.25    158.59 o 
  -4  18   6      106.94       61.35     56.62 o 
  -2  18   6     1386.58     1204.33    314.82 o 
   0  18   6      884.20      960.77    205.13 o 
   2  18   6     1583.64     1552.63    416.99 o 
   4  18   6     1303.20     1128.22    184.54 o 
  -9  19   6      317.01      405.91    188.10 o 
  -7  19   6     4521.72     4372.69    365.91 o 
  -5  19   6     3696.72     3843.50    314.82 o 
  -3  19   6     1857.91     1918.37    163.89 o 
  -1  19   6     4556.78     4434.27    429.27 o 
   1  19   6       75.70      150.17    141.29 o 
   3  19   6     1775.40     1222.78    158.60 o 
  -6  20   6      736.67      762.31    142.56 o 
  -4  20   6      684.98      557.58    117.22 o 
  -2  20   6     2007.99     2485.61    763.70 o 
   0  20   6     1019.16      875.21    250.47 o 
 -21   1   7      594.73      586.72    133.52 o 
 -19   1   7      915.43      988.29    117.50 o 
 -17   1   7     6878.45     6976.94    424.52 o 
 -15   1   7      565.98      529.15     57.01 o 
 -13   1   7     4952.25     5087.27    173.58 o 
 -11   1   7    11606.27    12250.99    249.71 o 
  -9   1   7     9937.56    10418.22    278.80 o 
  -7   1   7    67233.55    71042.15   1421.61 o 
  -5   1   7    30086.05    29714.36    524.06 o 
  -3   1   7     5162.30     4958.58     85.91 o 
  -1   1   7    29232.09    31063.38    460.34 o 
   1   1   7    29580.73    31558.90    646.74 o 
   3   1   7    22555.53    23586.39    681.14 o 
   5   1   7     9421.46     9765.47    324.03 o 
   7   1   7      106.23      135.70     31.22 o 
   9   1   7     2633.37     2708.17    107.76 o 
  11   1   7      203.57      138.10     43.91 o 
  13   1   7     3064.27     2877.97    217.24 o 
  15   1   7     2812.20     2871.01    206.59 o 
 -22   2   7       35.06       -0.88    129.12 o 
 -20   2   7     3326.41     3258.00    269.12 o 
 -18   2   7       92.50       36.42     75.59 o 
 -16   2   7       46.38        0.23    156.03 o 
 -14   2   7     4100.15     4295.12    162.55 o 
 -12   2   7     3155.21     3363.98    113.27 o 
 -10   2   7     3496.47     4021.88    114.83 o 
  -8   2   7     7449.14     7071.04    150.93 o 
  -6   2   7     6542.22     6615.78    162.29 o 
  -4   2   7    12772.98    13447.19    238.21 o 
  -2   2   7     3152.83     3340.34     65.80 o 
   0   2   7     1196.49     1340.05     50.86 o 
   2   2   7     2050.52     1810.45     46.11 o 
   4   2   7      211.72      257.42     22.14 o 
   6   2   7    16950.59    16889.10    472.39 o 
   8   2   7     2618.26     2386.41     93.72 o 
  10   2   7     1245.23     1375.69     69.13 o 
  12   2   7     1645.68     1518.46    124.52 o 
  14   2   7      422.52      398.76     68.80 o 
 -21   3   7      265.50      345.84    245.72 o 
 -19   3   7      704.42      654.54    122.41 o 
 -17   3   7     1495.91     1560.66    232.85 o 
 -15   3   7     2046.55     2103.20    149.25 o 
 -13   3   7     1375.27     1395.95     61.31 o 
 -11   3   7     1285.05     1279.66     57.03 o 
  -9   3   7    16723.61    18542.01    577.91 o 
  -7   3   7     5104.20     5342.19    148.78 o 
  -5   3   7    25430.09    25979.49    408.28 o 
  -3   3   7     2046.24     1921.14     46.58 o 
  -1   3   7     8394.08     8449.98    176.33 o 
   1   3   7     8538.52     9365.01    215.63 o 
   3   3   7    10489.77    10782.30    324.80 o 
   5   3   7     8396.62     8241.55    198.07 o 
   7   3   7     2224.67     2168.99    103.96 o 
   9   3   7     2422.21     2198.29     85.08 o 
  11   3   7     1391.75     1465.94    142.71 o 
  13   3   7      194.85      387.10     96.87 o 
  15   3   7      386.11      298.76    131.25 o 
 -20   4   7      835.23     1110.57    358.98 o 
 -18   4   7     1956.70     1891.90    278.79 o 
 -16   4   7     3699.90     3384.25    373.91 o 
 -14   4   7    16049.76    15985.17    431.30 o 
 -12   4   7     1980.70     2084.74    107.44 o 
 -10   4   7    10518.75    10879.92    261.93 o 
  -8   4   7      280.99      238.47     21.62 o 
  -6   4   7      795.31      786.92     33.25 o 
  -4   4   7    11708.68    11146.67    257.63 o 
  -2   4   7    13082.87    14418.40    273.83 o 
   0   4   7      275.48      231.16     18.97 o 
   2   4   7    13436.15    12968.04    301.01 o 
   4   4   7      324.39      354.04     24.51 o 
   6   4   7    23920.58    24191.19    497.07 o 
   8   4   7     1283.39     1162.89    115.91 o 
  10   4   7     3605.02     3542.50    191.06 o 
  12   4   7     1993.79     1850.58     99.18 o 
  14   4   7      411.29      415.08     90.37 o 
 -21   5   7      757.65      886.18    162.48 o 
 -19   5   7     2148.81     2185.07    268.77 o 
 -17   5   7       84.31      108.43     76.52 o 
 -15   5   7      263.34      164.94     91.70 o 
 -13   5   7      180.77      181.29     34.90 o 
 -11   5   7      682.06      732.11     44.18 o 
  -9   5   7    18704.57    19540.74    381.81 o 
  -7   5   7     1819.93     2202.27    104.16 o 
  -5   5   7     1112.24     1075.39     34.28 o 
  -3   5   7     5223.70     5357.08    137.43 o 
  -1   5   7      118.70       66.08     10.79 o 
   1   5   7      674.67      759.02     40.81 o 
   3   5   7      206.88      171.54     18.32 o 
   5   5   7       12.72        0.30     15.37 o 
   7   5   7     2102.64     2061.56     65.17 o 
   9   5   7      894.12      870.11     44.73 o 
  11   5   7     1671.19     1800.02    192.92 o 
  13   5   7       51.28       32.42     86.81 o 
 -20   6   7     1264.90     1134.03    253.44 o 
 -18   6   7      152.26      297.93     96.68 o 
 -16   6   7     4483.07     4343.85    242.01 o 
 -14   6   7    23524.53    24659.94    807.74 o 
 -12   6   7     8580.41     9139.43    211.83 o 
 -10   6   7    30575.40    31393.81    546.13 o 
  -8   6   7      239.69      305.71     27.16 o 
  -6   6   7      969.09      980.29     36.10 o 
  -4   6   7      967.35      743.17     36.45 o 
  -2   6   7    33216.92    34571.17    859.66 o 
   0   6   7     2294.38     2397.07     72.60 o 
   2   6   7    17249.77    16995.41    442.66 o 
   4   6   7        9.28        9.86     12.58 o 
   6   6   7     2058.82     2101.52    132.62 o 
   8   6   7     4889.21     4904.66    185.13 o 
  10   6   7     1248.58     1320.24    238.31 o 
  12   6   7     3471.01     3555.47    201.29 o 
  14   6   7      301.92      264.43    128.19 o 
 -21   7   7       17.05      167.68    153.95 o 
 -19   7   7      501.05      730.63    235.62 o 
 -17   7   7       20.49      137.19     84.71 o 
 -15   7   7     2826.16     2977.24    245.48 o 
 -13   7   7       52.39       48.98     36.81 o 
 -11   7   7      242.17      276.83     34.18 o 
  -9   7   7     1265.72     1111.40     38.26 o 
  -7   7   7      907.32     1117.96     55.76 o 
  -5   7   7       95.81       89.19     31.03 o 
  -3   7   7       93.57      121.21     18.93 o 
  -1   7   7    10606.22    11976.88    309.48 o 
   1   7   7     4740.52     4841.82    258.21 o 
   3   7   7     6273.40     6066.39    292.06 o 
   5   7   7     1921.08     1839.41    167.78 o 
   7   7   7     1614.36     1549.40     79.58 o 
   9   7   7     2906.13     2442.67    113.21 o 
  11   7   7      287.87      469.05    110.00 o 
  13   7   7      476.44      353.71     86.45 o 
 -20   8   7      915.25     1067.22    317.40 o 
 -18   8   7     4082.88     4816.22    464.12 o 
 -16   8   7     3696.61     4095.54    339.57 o 
 -14   8   7     5096.92     4958.10    273.61 o 
 -12   8   7    12292.84    12974.55    325.98 o 
 -10   8   7     2525.19     2584.10     86.27 o 
  -8   8   7     1602.90     1559.97     65.05 o 
  -6   8   7     7728.42     7371.89    185.69 o 
  -4   8   7      766.55      815.11     47.47 o 
  -2   8   7     9950.09     9801.25    199.17 o 
   0   8   7     2885.44     3297.21    122.36 o 
   2   8   7      792.76      693.88     54.38 o 
   4   8   7     8252.15     9431.94    568.84 o 
   6   8   7     5015.15     4972.07    365.76 o 
   8   8   7     4171.62     4319.93    145.67 o 
  10   8   7     2125.95     2051.00    340.11 o 
  12   8   7     1210.76     1425.04    145.06 o 
 -19   9   7      656.52      636.29    158.51 o 
 -17   9   7     3626.36     3235.88    196.00 o 
 -15   9   7      353.60      319.85     65.10 o 
 -13   9   7      150.79      107.17     21.35 o 
 -11   9   7      183.53      112.57     34.06 o 
  -9   9   7       73.08      137.84     31.21 o 
  -7   9   7    10585.09    10677.72    303.67 o 
  -5   9   7     3577.91     3391.51    229.09 o 
  -3   9   7       12.58       -1.28     14.15 o 
  -1   9   7      772.85      848.52     95.48 o 
   1   9   7      567.75      674.39     60.25 o 
   3   9   7      249.48      179.22     39.21 o 
   5   9   7     2241.20     2247.96    177.31 o 
   7   9   7      524.81      608.74     72.32 o 
   9   9   7     1063.31      953.51    126.77 o 
  11   9   7        3.56      -50.62     87.68 o 
  13   9   7       20.45       34.84    116.84 o 
 -18  10   7      736.41      822.05    107.12 o 
 -16  10   7     4303.84     3653.37    456.98 o 
 -14  10   7      454.61      216.32     53.06 o 
 -12  10   7    12358.76    12384.88    504.01 o 
 -10  10   7       47.02       22.67     34.77 o 
  -8  10   7     8878.15     8614.52    410.64 o 
  -6  10   7    20474.69    20931.66    800.48 o 
  -4  10   7      200.74      257.42     39.26 o 
  -2  10   7    13935.24    14578.05    513.29 o 
   0  10   7       24.39       40.71     33.37 o 
   2  10   7       51.22      115.45     52.42 o 
   4  10   7     3034.01     3345.75    192.63 o 
   6  10   7       16.77       71.60     45.55 o 
   8  10   7     4470.17     5079.54    244.37 o 
  10  10   7     2260.38     2537.52    188.94 o 
  12  10   7       19.59      -37.24     96.14 o 
 -19  11   7     1816.88     1685.70    297.20 o 
 -17  11   7      383.25      356.14     93.53 o 
 -15  11   7      979.06      779.44     98.32 o 
 -13  11   7     1390.45     1359.13     95.69 o 
 -11  11   7     1291.87     1282.00     88.34 o 
  -9  11   7     9733.46    10006.39    333.84 o 
  -7  11   7      935.14      932.89     58.66 o 
  -5  11   7    14335.15    14604.01    364.61 o 
  -3  11   7      753.12      696.08    117.59 o 
  -1  11   7     1462.70     1652.95    186.85 o 
   1  11   7     5621.93     5642.11    314.60 o 
   3  11   7      378.11      397.10     66.72 o 
   5  11   7      964.05      831.20     79.76 o 
   7  11   7      305.45      135.55     74.51 o 
   9  11   7        4.76       19.45     64.14 o 
  11  11   7      233.73       87.21     79.37 o 
 -18  12   7     1390.19     1022.45    199.30 o 
 -16  12   7     1046.36     1091.84    123.71 o 
 -14  12   7      159.57      128.83     59.54 o 
 -12  12   7     3094.72     2833.49    197.37 o 
 -10  12   7      658.86      665.65     58.35 o 
  -8  12   7       33.19      104.94     29.25 o 
  -6  12   7     3087.78     2959.37    151.59 o 
  -4  12   7     2337.13     2440.93     95.00 o 
  -2  12   7       60.43       75.28     23.31 o 
   0  12   7     1304.90     1251.49    136.81 o 
   2  12   7        1.85       86.09     55.71 o 
   4  12   7     3849.21     4100.57    226.89 o 
   6  12   7      133.28      101.82     99.70 o 
   8  12   7     2567.96     3018.44    427.05 o 
  10  12   7      114.63       75.68    107.52 o 
 -17  13   7      321.29      230.12    141.14 o 
 -15  13   7     5538.91     5398.98    509.86 o 
 -13  13   7     2842.57     2789.16    298.85 o 
 -11  13   7     1096.39     1412.88    132.02 o 
  -9  13   7    11940.07    12971.94    403.85 o 
  -7  13   7       52.67       63.93     36.21 o 
  -5  13   7       14.80       51.51     48.23 o 
  -3  13   7     7562.80     8038.29    232.79 o 
  -1  13   7     1960.52     1826.56     90.01 o 
   1  13   7    21975.46    22287.86    812.20 o 
   3  13   7     3229.48     3749.94    280.43 o 
   5  13   7     3279.34     3205.60    319.86 o 
   7  13   7      409.13      458.27    114.05 o 
   9  13   7      418.05      481.23    107.68 o 
 -16  14   7       35.30      -19.40    210.28 o 
 -14  14   7      149.72      243.37    103.72 o 
 -12  14   7       16.19      -14.41     57.20 o 
 -10  14   7       83.44       89.92     50.12 o 
  -8  14   7      700.24      698.87     64.98 o 
  -6  14   7      315.90      309.78     45.24 o 
  -4  14   7      168.71      133.83     28.63 o 
  -2  14   7       40.16      -16.24     50.77 o 
   0  14   7      417.24      653.03     94.27 o 
   2  14   7        8.81        7.27     52.00 o 
   4  14   7       46.87       97.53    102.37 o 
   6  14   7        8.71      -91.52     91.52 o 
   8  14   7      382.28      118.04     95.31 o 
 -15  15   7     2643.07     2431.04    335.61 o 
 -13  15   7     2120.38     2109.84    174.29 o 
 -11  15   7      140.68      134.39     58.82 o 
  -9  15   7     8512.84     9066.10    317.06 o 
  -7  15   7      337.12      333.97     44.72 o 
  -5  15   7     8373.67     8957.23    386.70 o 
  -3  15   7     3378.18     2325.80    478.75 o 
  -1  15   7     2146.50     2036.43    148.56 o 
   1  15   7     5825.36     6250.78    496.48 o 
   3  15   7     3305.91     3555.79    247.06 o 
   5  15   7     4849.86     5777.06    447.09 o 
   7  15   7     2367.11     2430.67    312.84 o 
 -12  16   7     1267.78     1354.06    166.90 o 
 -10  16   7      378.98      544.82    101.77 o 
  -8  16   7        3.57      -77.29     77.80 o 
  -6  16   7     5321.95     5327.13    521.01 o 
  -4  16   7        0.77      -16.39     48.93 o 
  -2  16   7     1602.32     1346.34    123.35 o 
   0  16   7      178.27      134.24     70.65 o 
   2  16   7       22.67     -132.04    152.65 o 
   4  16   7      297.11      475.32    152.86 o 
   6  16   7      170.99      165.93    209.49 o 
 -13  17   7      202.59      299.38    176.62 o 
 -11  17   7     1564.45     1918.25    294.63 o 
  -9  17   7     2676.89     2576.19    613.41 o 
  -7  17   7     1238.81     1176.37    121.95 o 
  -5  17   7     1723.61     1669.79    175.03 o 
  -3  17   7     2048.65     1880.75    137.56 o 
  -1  17   7     1424.88     1452.23    144.41 o 
   1  17   7     3599.14     3046.00    227.61 o 
   3  17   7      782.11      946.08    504.71 o 
   5  17   7     1146.87      845.27    197.18 o 
 -10  18   7        9.21     -122.37    151.67 o 
  -8  18   7     1399.36     1148.42    265.72 o 
  -6  18   7     4330.39     4216.63    435.80 o 
  -4  18   7       48.35      116.03    191.27 o 
  -2  18   7     5714.23     5105.70    517.98 o 
   0  18   7      564.82       88.12    119.79 o 
   2  18   7      545.19      404.59    138.02 o 
   4  18   7     3690.39     4129.66    793.20 o 
  -9  19   7       14.64      -78.01    156.03 o 
  -7  19   7     2218.41     2922.52    233.25 o 
  -5  19   7       17.40       58.31     64.26 o 
  -3  19   7      831.20      676.33     91.58 o 
  -1  19   7     1814.84     1884.00    585.89 o 
   1  19   7      102.23      228.52    113.60 o 
 -22   0   8     3604.95     3637.71    456.99 o 
 -20   0   8      557.85      485.90    184.54 o 
 -18   0   8     4903.71     5532.99    389.67 o 
 -16   0   8      104.17       63.36    106.92 o 
 -14   0   8     1169.31     1187.44     87.65 o 
 -12   0   8     9846.86    10196.59    656.40 o 
 -10   0   8     1071.88     1066.18     62.32 o 
  -8   0   8    62308.07    59489.95   2610.87 o 
  -6   0   8    63707.78    66797.07   1632.82 o 
  -4   0   8     9184.17     8553.73    216.86 o 
  -2   0   8    37567.19    36289.77    762.21 o 
   0   0   8     2387.10     2645.18    144.80 o 
   2   0   8      452.23      373.76     37.62 o 
   4   0   8    77741.75    80934.69   4127.19 o 
   6   0   8     2908.78     2828.95    167.21 o 
   8   0   8     4380.34     4280.78    277.45 o 
  10   0   8     1231.17     1040.05    102.83 o 
  12   0   8     1593.37     1506.66    133.98 o 
  14   0   8     3929.54     2910.50    429.86 o 
 -21   1   8        0.76        2.14     89.32 o 
 -19   1   8        6.02      -87.92    108.90 o 
 -17   1   8      411.20      527.90    113.65 o 
 -15   1   8      512.33      364.27     48.76 o 
 -13   1   8     1068.78      970.25     88.32 o 
 -11   1   8     1430.09     1404.66     98.64 o 
  -9   1   8      125.75      129.40     28.10 o 
  -7   1   8     8969.57     8951.18    275.58 o 
  -5   1   8      413.40      357.78     38.16 o 
  -3   1   8       91.11      101.29     25.33 o 
  -1   1   8     2998.97     3916.51     78.29 o 
   1   1   8      875.68     1003.78     58.88 o 
   3   1   8     6464.90     6914.71    164.21 o 
   5   1   8     1206.76     1295.73     74.00 o 
   7   1   8     6728.54     6720.46    191.74 o 
   9   1   8      534.49      543.39     46.81 o 
  11   1   8     1341.84     1275.37    105.75 o 
  13   1   8      216.69      207.80     63.20 o 
 -22   2   8      862.31      835.87    173.48 o 
 -20   2   8     2093.68     1770.73    243.74 o 
 -18   2   8     2146.90     2481.34    212.26 o 
 -16   2   8     6791.10     6528.27    441.15 o 
 -14   2   8       45.81       73.56     33.75 o 
 -12   2   8     4521.15     4304.62    187.93 o 
 -10   2   8     7815.57     7436.80    251.17 o 
  -8   2   8    17993.33    20445.65    347.12 o 
  -6   2   8     1762.60     1361.29     73.70 o 
  -4   2   8    12269.52    12738.80    231.57 o 
  -2   2   8    19556.28    18495.46    344.83 o 
   0   2   8    36327.81    37217.54    576.14 o 
   2   2   8     8318.29     8408.74    209.87 o 
   4   2   8     4538.30     4307.61    155.72 o 
   6   2   8       35.50       36.34     22.30 o 
   8   2   8     3798.93     3628.15    114.74 o 
  10   2   8     2773.05     2650.58    139.63 o 
  12   2   8      149.19      180.82     58.35 o 
  14   2   8     2853.34     2529.99    243.82 o 
 -21   3   8      830.27     1008.63    192.06 o 
 -19   3   8     2196.00     2436.14    457.19 o 
 -17   3   8       74.36      164.55     80.96 o 
 -15   3   8     9557.12    10648.51    341.52 o 
 -13   3   8     5534.33     5465.42    232.77 o 
 -11   3   8     1024.04     1095.96     56.21 o 
  -9   3   8      580.40      420.45     41.31 o 
  -7   3   8     5662.08     6615.19    155.78 o 
  -5   3   8    14040.56    14283.03    261.33 o 
  -3   3   8     1394.20     1333.48     38.12 o 
  -1   3   8      860.47     1111.37     48.14 o 
   1   3   8     5056.61     4443.65     96.22 o 
   3   3   8       21.89       22.43     15.45 o 
   5   3   8     8304.46     8122.02    247.75 o 
   7   3   8    15270.29    14891.88    595.47 o 
   9   3   8      162.11      118.07     33.39 o 
  11   3   8     3831.31     4190.41    159.51 o 
  13   3   8       49.06       10.03     97.70 o 
 -22   4   8      158.42      148.50    263.34 o 
 -20   4   8      110.22      260.61    124.91 o 
 -18   4   8     1323.54     1359.53    144.15 o 
 -16   4   8     1018.94      898.27    427.29 o 
 -14   4   8     1704.27     1566.05     89.52 o 
 -12   4   8     2725.22     2693.02    136.16 o 
 -10   4   8     3446.63     3609.49    113.53 o 
  -8   4   8     1767.54     1472.27     48.21 o 
  -6   4   8     9974.94    10525.47    214.45 o 
  -4   4   8    25291.32    26780.89    441.39 o 
  -2   4   8      799.10      697.16     38.44 o 
   0   4   8    15387.69    15433.14    285.57 o 
   2   4   8     1619.24     1621.85     70.38 o 
   4   4   8      865.06      784.53     35.55 o 
   6   4   8      114.87       61.68     29.17 o 
   8   4   8      213.70      217.55     43.45 o 
  10   4   8      124.91      137.25     36.34 o 
  12   4   8     2971.37     3116.11    144.78 o 
  14   4   8      266.50      402.73    108.14 o 
 -21   5   8     1056.15     1257.57    176.32 o 
 -19   5   8     1299.85     1125.26    162.67 o 
 -17   5   8     1724.25     1828.35    173.12 o 
 -15   5   8     9102.10     9157.93    348.32 o 
 -13   5   8     7920.27     7675.16    260.27 o 
 -11   5   8     8565.55     8743.43    388.76 o 
  -9   5   8     5772.94     5964.68    176.78 o 
  -7   5   8     6156.14     6263.37    128.01 o 
  -5   5   8     7767.11     6887.46    128.65 o 
  -3   5   8    26700.86    25810.71    586.20 o 
  -1   5   8     2620.31     2705.15     74.76 o 
   1   5   8    16763.82    15873.17    360.57 o 
   3   5   8     1341.14     1215.12     54.81 o 
   5   5   8     5292.16     4862.42    191.11 o 
   7   5   8     9483.18     8946.14    235.76 o 
   9   5   8     2800.32     2751.74    107.71 o 
  11   5   8     3824.58     3479.53    263.27 o 
  13   5   8      279.82      260.60    229.62 o 
 -20   6   8     1268.59      963.31    151.32 o 
 -18   6   8      110.41       34.71     79.83 o 
 -16   6   8        4.91      -51.98     77.65 o 
 -14   6   8     4945.76     4209.69    262.76 o 
 -12   6   8      827.86      930.92     72.74 o 
 -10   6   8     4040.03     3869.11     86.36 o 
  -8   6   8     2567.01     2523.13     82.03 o 
  -6   6   8     4115.70     4256.87    138.07 o 
  -4   6   8     2666.34     2477.13     65.44 o 
  -2   6   8       15.86       30.85     16.65 o 
   0   6   8     1005.54      934.63     51.24 o 
   2   6   8      989.92     1072.88     78.04 o 
   4   6   8       37.81       45.85     34.44 o 
   6   6   8     5244.77     5028.89    158.70 o 
   8   6   8      289.11      205.01     47.83 o 
  10   6   8      480.44      318.50     66.99 o 
  12   6   8       51.24       41.34     85.91 o 
 -21   7   8     3045.35     2886.37    300.01 o 
 -19   7   8     1178.79     1248.50    294.63 o 
 -17   7   8     6335.94     6180.36    366.79 o 
 -15   7   8     3712.00     3458.23    166.20 o 
 -13   7   8     6471.60     6518.03    247.25 o 
 -11   7   8     9536.49     9581.38    248.00 o 
  -9   7   8     6394.59     6669.70    244.66 o 
  -7   7   8    12241.02    12536.22    321.54 o 
  -5   7   8     8307.19     8340.49    184.77 o 
  -3   7   8    12227.89    11695.19    532.65 o 
  -1   7   8     4522.58     4584.98    137.74 o 
   1   7   8    12077.00    11878.93    306.11 o 
   3   7   8     3811.33     3800.54    113.29 o 
   5   7   8     7990.84     7616.88    229.54 o 
   7   7   8     9273.76     9724.38    405.00 o 
   9   7   8     1802.94     1801.20    160.56 o 
  11   7   8     2046.93     2287.99    141.29 o 
  13   7   8      576.12      556.58    117.52 o 
 -20   8   8       12.42      145.59    167.51 o 
 -18   8   8      943.57     1048.69    167.03 o 
 -16   8   8      118.40       -3.22     67.54 o 
 -14   8   8      637.62      467.17     54.04 o 
 -12   8   8     2924.12     2685.91     86.52 o 
 -10   8   8     1882.70     1830.35     72.43 o 
  -8   8   8     1510.81     1777.09     70.88 o 
  -6   8   8      110.71      111.06     28.06 o 
  -4   8   8      128.21      177.66     20.81 o 
  -2   8   8     1505.41     1593.12     67.34 o 
   0   8   8      546.16      607.27     48.44 o 
   2   8   8       17.39       56.38     29.55 o 
   4   8   8    11315.88    11627.74    329.26 o 
   6   8   8     6733.52     6341.48    452.68 o 
   8   8   8      317.80      306.11     62.81 o 
  10   8   8       16.23      -18.44     63.10 o 
  12   8   8       23.85       56.52    107.97 o 
 -19   9   8     1057.20     1067.75    168.69 o 
 -17   9   8     1593.55     1553.51    167.35 o 
 -15   9   8     1114.94     1062.44     93.89 o 
 -13   9   8     5865.89     5597.44    217.32 o 
 -11   9   8     7979.62     8231.13    225.90 o 
  -9   9   8      454.81      444.88     49.50 o 
  -7   9   8    14039.63    13778.06    367.00 o 
  -5   9   8     2181.99     1981.63     57.87 o 
  -3   9   8     9228.94     8950.38    199.59 o 
  -1   9   8     6908.03     6830.95    230.29 o 
   1   9   8        6.22       84.83     55.12 o 
   3   9   8     9588.13     9446.63    308.55 o 
   5   9   8     2134.80     2160.49    109.42 o 
   7   9   8     3069.39     2453.14    139.80 o 
   9   9   8     3632.95     3888.41    181.35 o 
  11   9   8      338.88      479.23     96.59 o 
 -18  10   8      300.54      239.15    107.35 o 
 -16  10   8      704.05      520.95    193.26 o 
 -14  10   8      441.78      404.56     60.61 o 
 -12  10   8      977.86     1087.07     73.54 o 
 -10  10   8    11364.47    11945.35    355.62 o 
  -8  10   8    21717.58    22071.62    539.36 o 
  -6  10   8     1521.35     1586.20     53.01 o 
  -4  10   8     2616.79     2493.47    111.00 o 
  -2  10   8     3619.73     3894.74    199.20 o 
   0  10   8    10015.21    10260.18    596.16 o 
   2  10   8     1634.33     1669.84     95.37 o 
   4  10   8     3342.32     3192.23    156.10 o 
   6  10   8        2.49       47.46     53.99 o 
   8  10   8      621.09      639.13    103.13 o 
  10  10   8      480.86      613.91    117.63 o 
 -19  11   8       70.89       -1.65    109.46 o 
 -17  11   8     4787.73     4768.22    304.64 o 
 -15  11   8      284.51      253.05    165.13 o 
 -13  11   8     1339.26     1251.49    130.12 o 
 -11  11   8     1562.74     1388.69    174.08 o 
  -9  11   8       67.36       75.66     31.96 o 
  -7  11   8     8385.62     8714.30    404.54 o 
  -5  11   8      123.36      155.88     23.84 o 
  -3  11   8     6486.21     6197.25    149.41 o 
  -1  11   8    11570.81    11743.13    676.87 o 
   1  11   8       70.06       11.48     56.29 o 
   3  11   8     7194.12     7343.83    233.37 o 
   5  11   8      221.65       76.03     73.56 o 
   7  11   8      426.67      400.05     79.52 o 
   9  11   8     3571.13     3569.51    261.61 o 
  11  11   8       13.95      -91.85     91.85 o 
 -18  12   8      464.02      266.17    119.42 o 
 -16  12   8     1411.29     1350.92    188.70 o 
 -14  12   8     3681.32     3530.21    375.81 o 
 -12  12   8     2877.73     2851.46    132.92 o 
 -10  12   8     9918.48     9574.88    315.72 o 
  -8  12   8     7183.74     7931.46    246.46 o 
  -6  12   8    12081.28    12016.61    398.06 o 
  -4  12   8    13766.61    13882.34    382.15 o 
  -2  12   8      134.52      136.98     41.84 o 
   0  12   8     5817.17     5767.49    270.30 o 
   2  12   8     5126.74     4988.33    185.29 o 
   4  12   8     2433.79     2174.69    140.38 o 
   6  12   8     3174.68     2960.29    233.22 o 
   8  12   8       73.30      -44.35     76.67 o 
  10  12   8      424.30      662.74    131.58 o 
 -17  13   8        0.69     -122.82    126.02 o 
 -15  13   8       12.60       41.59     94.92 o 
 -13  13   8      270.45      266.31     65.62 o 
 -11  13   8      146.92       77.43     56.91 o 
  -9  13   8       90.33       59.22     48.86 o 
  -7  13   8      463.84      442.61     53.80 o 
  -5  13   8      295.46      281.59     37.57 o 
  -3  13   8     1160.92     1009.17     44.51 o 
  -1  13   8      250.00      241.81     51.12 o 
   1  13   8      681.50      602.51     60.55 o 
   3  13   8     1784.62     1689.55    151.41 o 
   5  13   8      269.58      325.93    120.19 o 
   7  13   8       56.46      144.89     73.53 o 
   9  13   8      217.36      292.46    102.78 o 
 -16  14   8      945.29      971.71    121.52 o 
 -14  14   8     4895.06     5119.34    272.56 o 
 -12  14   8      252.69      380.27     95.19 o 
 -10  14   8    11497.94    11285.41    407.41 o 
  -8  14   8     2266.38     2211.44    161.23 o 
  -6  14   8     2368.66     2506.96    162.27 o 
  -4  14   8     7783.28     5492.86   1122.46 o 
  -2  14   8       25.13       10.29     54.60 o 
   0  14   8    11623.80    12389.39    639.74 o 
   2  14   8     2614.52     2639.61    142.84 o 
   4  14   8      110.26      139.22     67.35 o 
   6  14   8     2618.25     2602.70    238.28 o 
   8  14   8     1142.95     1669.86    194.44 o 
 -15  15   8      824.02      654.99    213.45 o 
 -13  15   8     1087.81     1125.11    146.81 o 
 -11  15   8      496.27      430.82    137.78 o 
  -9  15   8      325.64      285.32    118.31 o 
  -7  15   8      101.13       95.66     82.02 o 
  -5  15   8      375.58      285.66     83.39 o 
  -3  15   8     3888.20     3728.04    182.36 o 
  -1  15   8      198.92      124.41     62.22 o 
   1  15   8       72.76       -3.94     58.07 o 
   3  15   8      326.90      315.18     89.76 o 
   5  15   8       17.99      -16.72    148.48 o 
   7  15   8       15.87      -76.79    162.02 o 
 -14  16   8     2028.90     1941.22    305.72 o 
 -12  16   8     1252.91     1231.97    216.22 o 
 -10  16   8     3371.26     3679.53    301.85 o 
  -8  16   8     3748.10     3847.59    374.23 o 
  -6  16   8     4409.29     4714.05    372.64 o 
  -4  16   8     4592.39     4488.68    223.50 o 
  -2  16   8      507.38      227.52    188.89 o 
   0  16   8     1560.23     1634.16    114.60 o 
   2  16   8     1355.76     1278.81    126.36 o 
   4  16   8      646.65      690.70    135.02 o 
   6  16   8     3024.30     2707.28    275.21 o 
 -13  17   8     1287.29     1556.30    261.76 o 
 -11  17   8     1236.28     1205.40    165.66 o 
  -9  17   8       40.32      159.90     66.87 o 
  -7  17   8     5220.29     5394.00    346.10 o 
  -5  17   8      122.30      210.30     76.43 o 
  -3  17   8     3540.32     2943.91    339.77 o 
  -1  17   8     3343.77     3059.83    242.04 o 
   1  17   8       28.19       66.08     91.05 o 
   3  17   8     2059.28     2243.59    297.99 o 
   5  17   8      198.70      465.61    164.65 o 
 -10  18   8      937.13      900.52    168.70 o 
  -8  18   8     1098.10      820.07    131.30 o 
  -6  18   8     2645.52     2246.88    213.16 o 
  -4  18   8      173.64      116.55    122.96 o 
  -2  18   8     1637.72     1311.57    246.32 o 
   0  18   8      437.05      579.50    267.11 o 
   2  18   8     1034.33      652.02    147.12 o 
  -7  19   8     2558.06     2435.72    209.60 o 
  -5  19   8      172.20      167.88     81.11 o 
  -3  19   8     1195.34     1101.29    270.47 o 
  -1  19   8     2432.70     3407.69    772.81 o 
 -21   1   9     1258.30     1181.85    174.02 o 
 -19   1   9     2802.73     2888.69    516.19 o 
 -17   1   9     5015.16     5119.76    291.41 o 
 -15   1   9      119.07      -24.80     64.52 o 
 -13   1   9    13589.93    14455.95    322.72 o 
 -11   1   9    15363.07    15476.75    403.05 o 
  -9   1   9    12799.52    13616.88    278.95 o 
  -7   1   9    25169.20    26678.48    483.00 o 
  -5   1   9     3459.46     3223.75     76.11 o 
  -3   1   9     1023.59      847.98     33.52 o 
  -1   1   9    23686.91    23595.84    355.20 o 
   1   1   9      737.44      573.00     27.90 o 
   3   1   9    16281.28    16213.91    591.48 o 
   5   1   9     1059.21     1015.73     53.00 o 
   7   1   9     2010.50     2241.54     82.35 o 
   9   1   9     3391.12     3954.57    182.03 o 
  11   1   9       24.85       92.99     48.24 o 
  13   1   9     2049.21     1593.43    246.32 o 
 -22   2   9      578.99      560.74    187.02 o 
 -20   2   9      699.34      946.26    155.14 o 
 -18   2   9       19.95      -96.83    100.04 o 
 -16   2   9     2747.47     2732.77    344.13 o 
 -14   2   9    11353.66    11057.33    300.23 o 
 -12   2   9      267.88      254.08     37.76 o 
 -10   2   9    15571.02    15925.91    393.97 o 
  -8   2   9        8.46       31.29     19.86 o 
  -6   2   9      819.92      886.52     57.24 o 
  -4   2   9    10040.91    10224.86    185.03 o 
  -2   2   9      868.34      966.90     34.14 o 
   0   2   9     2235.39     2058.78     60.61 o 
   2   2   9      600.42      646.02     56.06 o 
   4   2   9      214.06      254.53     27.92 o 
   6   2   9     1797.37     1629.67    121.99 o 
   8   2   9      591.40      589.04     46.92 o 
  10   2   9      707.12      658.82     74.59 o 
  12   2   9      751.55      684.96     89.42 o 
 -21   3   9      104.09      141.30    121.18 o 
 -19   3   9     2548.26     2854.41    322.35 o 
 -17   3   9     3209.78     2869.87    313.83 o 
 -15   3   9     9694.50    10087.76    319.32 o 
 -13   3   9     3306.96     3661.54    112.25 o 
 -11   3   9     6310.60     6105.92    203.32 o 
  -9   3   9     3355.72     3338.41    107.49 o 
  -7   3   9     6153.35     5833.74    115.74 o 
  -5   3   9    10473.28    10551.41    188.08 o 
  -3   3   9     2299.19     2161.89     56.32 o 
  -1   3   9    16253.32    15566.01    290.37 o 
   1   3   9     3704.51     3761.40     78.53 o 
   3   3   9     5650.95     5290.06    139.42 o 
   5   3   9       87.75      115.28     25.71 o 
   7   3   9       25.83      -20.11     25.93 o 
   9   3   9     1144.50     1430.34     73.48 o 
  11   3   9      409.13      394.81     68.58 o 
  13   3   9     2385.15     2418.07    222.72 o 
 -22   4   9       74.31       -2.40    131.15 o 
 -20   4   9     2114.00     1966.51    214.24 o 
 -18   4   9     2053.57     2094.44    302.35 o 
 -16   4   9     2296.47     2433.10    428.68 o 
 -14   4   9     7741.97     7574.50    347.20 o 
 -12   4   9      502.96      524.14     48.58 o 
 -10   4   9     7349.99     7394.17    229.69 o 
  -8   4   9     1276.02     1485.99     58.44 o 
  -6   4   9     4181.52     4647.89     97.35 o 
  -4   4   9    14056.56    14002.50    256.77 o 
  -2   4   9     3971.83     3984.94     91.18 o 
   0   4   9     2041.78     1756.92     54.56 o 
   2   4   9     6099.24     6294.77    173.83 o 
   4   4   9      236.00      210.69     20.92 o 
   6   4   9    10860.85    10583.65    250.07 o 
   8   4   9       24.16       51.24     32.60 o 
  10   4   9     4409.07     4046.85    232.46 o 
  12   4   9      408.79      556.95     77.09 o 
 -21   5   9      208.27      286.49    127.97 o 
 -19   5   9       55.55      160.37    130.29 o 
 -17   5   9        7.72      -57.19     78.07 o 
 -15   5   9     2602.31     2695.25    137.95 o 
 -13   5   9     1266.84     1057.88     76.85 o 
 -11   5   9     3534.89     3926.65    119.38 o 
  -9   5   9     5547.03     5666.41    118.34 o 
  -7   5   9       60.35      135.80     21.99 o 
  -5   5   9     2922.73     2817.48     76.90 o 
  -3   5   9     5542.28     5884.10    143.78 o 
  -1   5   9      627.20      590.55     29.67 o 
   1   5   9     8334.59     8447.85    242.05 o 
   3   5   9       33.63       17.95     19.32 o 
   5   5   9       86.14      170.26     29.03 o 
   7   5   9       41.60       56.12     25.80 o 
   9   5   9        7.83        1.56     41.85 o 
  11   5   9     2934.91     3596.97    725.09 o 
 -20   6   9      539.74      518.93    122.09 o 
 -18   6   9      402.21      466.82    120.73 o 
 -16   6   9     2473.72     2246.61    184.67 o 
 -14   6   9     1683.50     1717.46    148.67 o 
 -12   6   9     2230.25     2610.10    101.87 o 
 -10   6   9    10488.46    10346.80    270.18 o 
  -8   6   9     6094.14     6111.62    135.04 o 
  -6   6   9    13723.40    15148.67    515.88 o 
  -4   6   9    19838.22    20753.15    399.09 o 
  -2   6   9     3691.87     3527.19    112.90 o 
   0   6   9     2580.22     2416.99     87.98 o 
   2   6   9    11661.46    12007.07    287.81 o 
   4   6   9       11.78       32.33     42.78 o 
   6   6   9    24979.31    25624.62   1089.28 o 
   8   6   9     1588.12     1516.11    120.96 o 
  10   6   9     3514.66     4056.61    352.59 o 
  12   6   9     1148.21     1306.18    144.77 o 
 -21   7   9        0.16      126.27    117.73 o 
 -19   7   9        2.14      -21.52    115.72 o 
 -17   7   9      443.66      463.35    109.74 o 
 -15   7   9      975.95      870.04    102.76 o 
 -13   7   9     2173.76     2103.05     85.78 o 
 -11   7   9      148.82      179.61     28.75 o 
  -9   7   9     4296.90     4023.44    134.39 o 
  -7   7   9      419.21      510.05     32.03 o 
  -5   7   9      337.16      336.19     22.22 o 
  -3   7   9     2732.89     2808.64     89.49 o 
  -1   7   9     1984.06     2010.50    204.35 o 
   1   7   9     1547.77     1699.75     74.76 o 
   3   7   9       19.97      101.15     34.23 o 
   5   7   9     5731.34     5739.00    258.32 o 
   7   7   9       35.77       48.62     34.03 o 
   9   7   9      575.68      514.29     71.83 o 
  11   7   9      310.94      321.62    126.03 o 
 -20   8   9     1497.36     1409.76    187.41 o 
 -18   8   9     3736.21     4193.75    788.25 o 
 -16   8   9      815.71     1010.01    135.48 o 
 -14   8   9     2902.40     2796.07    131.62 o 
 -12   8   9     2541.84     2632.82    131.09 o 
 -10   8   9     1025.43     1059.39     64.09 o 
  -8   8   9     7774.04     7607.09    192.69 o 
  -6   8   9     7252.07     7088.94    180.21 o 
  -4   8   9     2717.53     2630.95    138.39 o 
  -2   8   9    12683.61    13126.54    382.21 o 
   0   8   9     2017.69     1894.26     95.25 o 
   2   8   9     8069.41     8257.03    402.63 o 
   4   8   9    21563.43    24081.84    724.47 o 
   6   8   9     3351.46     3538.84    142.77 o 
   8   8   9     3890.49     4164.72    189.76 o 
  10   8   9      768.11      666.20     94.26 o 
 -19   9   9     1108.05     1216.18    164.83 o 
 -17   9   9     1705.48     1485.48    272.45 o 
 -15   9   9       78.24      150.23     61.16 o 
 -13   9   9      681.06      735.43     68.94 o 
 -11   9   9      181.67      136.41     75.23 o 
  -9   9   9      529.50      441.11     62.28 o 
  -7   9   9     5232.20     5179.72    195.05 o 
  -5   9   9      185.76      182.23     19.28 o 
  -3   9   9     1069.07      969.28     45.91 o 
  -1   9   9     9578.68     9277.18    418.11 o 
   1   9   9     1089.87     1120.13    124.57 o 
   3   9   9     5033.02     5132.95    311.07 o 
   5   9   9      375.05      388.35     65.51 o 
   7   9   9        3.37       43.30     58.30 o 
   9   9   9      948.21      859.31    107.25 o 
  11   9   9       60.96      116.19    138.15 o 
 -18  10   9     2437.53     2467.86    381.16 o 
 -16  10   9     1439.68     1283.58    112.44 o 
 -14  10   9      539.11      604.01     71.38 o 
 -12  10   9    11671.83    11106.84    357.16 o 
 -10  10   9     2101.71     1860.48    109.88 o 
  -8  10   9     4851.69     5329.02    236.98 o 
  -6  10   9      996.43     1029.93     67.56 o 
  -4  10   9     2668.72     2542.76     88.28 o 
  -2  10   9    22581.49    23148.70    726.40 o 
   0  10   9     3421.45     3551.97    157.78 o 
   2  10   9     3559.30     3717.88    134.59 o 
   4  10   9     1326.72     1426.01    113.14 o 
   6  10   9      208.71      259.72     84.75 o 
   8  10   9     3435.50     3470.74    212.12 o 
  10  10   9      726.23      809.59    178.59 o 
 -19  11   9      368.50      353.25    127.24 o 
 -17  11   9       72.35      130.10     78.15 o 
 -15  11   9     1055.65      967.36    113.05 o 
 -13  11   9      546.90      572.56     59.87 o 
 -11  11   9     1385.15     1340.49     91.02 o 
  -9  11   9     8107.02     8363.55    239.37 o 
  -7  11   9      936.18     1034.73     57.38 o 
  -5  11   9    15870.03    16858.98    500.93 o 
  -3  11   9       69.97       31.34     36.79 o 
  -1  11   9     5959.61     6358.25    486.76 o 
   1  11   9     2951.25     3005.89    166.19 o 
   3  11   9     3932.91     3797.45    164.33 o 
   5  11   9     1994.04     2107.71    117.76 o 
   7  11   9     1932.37     1775.61    128.00 o 
   9  11   9      117.63      116.74     75.74 o 
 -18  12   9     1013.60     1004.47    143.23 o 
 -16  12   9      283.03      232.44     80.44 o 
 -14  12   9      397.58      131.63     57.89 o 
 -12  12   9     3295.57     2834.76    169.32 o 
 -10  12   9     1026.37      983.94     66.03 o 
  -8  12   9     1750.02     1506.24     72.01 o 
  -6  12   9     1257.46     1267.35     86.87 o 
  -4  12   9      956.65     1014.44     55.28 o 
  -2  12   9     4228.74     4488.68    207.51 o 
   0  12   9     6377.29     7065.62    323.21 o 
   2  12   9      296.36      406.94     61.55 o 
   4  12   9      626.48      687.98    115.96 o 
   6  12   9       31.62      -33.16     67.02 o 
   8  12   9     3362.99     4070.92    209.92 o 
 -17  13   9      331.78      514.56    103.41 o 
 -15  13   9     4592.24     5384.84    299.20 o 
 -13  13   9      162.30      171.58     74.50 o 
 -11  13   9     4146.98     3712.81    189.57 o 
  -9  13   9     9496.94     8698.55    353.75 o 
  -7  13   9     1177.98      974.78     63.09 o 
  -5  13   9     6822.72     7068.71    231.23 o 
  -3  13   9     3909.03     3664.94    232.24 o 
  -1  13   9     1659.62     1656.37    270.56 o 
   1  13   9     5135.65     5564.37    233.66 o 
   3  13   9      452.47      493.56    111.39 o 
   5  13   9     2694.69     2676.71    291.06 o 
   7  13   9     1875.27     2148.08    143.35 o 
 -16  14   9        2.19      -59.18    121.02 o 
 -14  14   9      694.21      544.54    112.47 o 
 -12  14   9      107.96       97.12     60.89 o 
 -10  14   9        0.03       -8.27     57.50 o 
  -8  14   9     1891.75     1844.44    130.62 o 
  -6  14   9       38.17      105.58     40.16 o 
  -4  14   9       63.53       42.55     26.95 o 
  -2  14   9      102.23      132.88     43.57 o 
   0  14   9      210.88       87.53     63.88 o 
   2  14   9       58.75       43.82     57.59 o 
   4  14   9        0.15       34.30     66.42 o 
   6  14   9       24.11       74.87     83.97 o 
 -15  15   9     4131.91     4132.49    653.41 o 
 -13  15   9      706.54      892.26    319.38 o 
 -11  15   9     2236.13     2210.44    212.06 o 
  -9  15   9    11178.60    10684.23    653.98 o 
  -7  15   9     3739.61     3817.33    200.48 o 
  -5  15   9     8383.38     7775.97    622.12 o 
  -3  15   9      848.56      877.94    159.19 o 
  -1  15   9      227.51      233.42     95.17 o 
   1  15   9     1529.55     1543.75    127.81 o 
   3  15   9      904.05     1021.04    160.48 o 
   5  15   9     1490.88     1655.24    767.27 o 
 -14  16   9        1.68     -100.59    119.59 o 
 -12  16   9     2155.50     2528.05    460.16 o 
 -10  16   9      258.25      218.31    104.49 o 
  -8  16   9      177.13      238.71     83.79 o 
  -6  16   9     1444.39     1355.92    211.47 o 
  -4  16   9       49.50      165.36    204.14 o 
  -2  16   9     3847.86     3540.29    376.60 o 
   0  16   9      291.16      285.11     85.46 o 
   2  16   9     1069.74     1041.05    125.26 o 
   4  16   9       73.09      226.51    157.90 o 
 -11  17   9     3264.66     3185.35    488.87 o 
  -9  17   9     2212.23     2021.78    204.73 o 
  -7  17   9      673.34      688.26    232.85 o 
  -5  17   9     1670.98     1680.81    137.79 o 
  -3  17   9      923.82      866.46    202.75 o 
  -1  17   9      753.54      919.50    124.14 o 
   1  17   9     2295.64     2256.32    625.89 o 
   3  17   9      280.55      227.75    175.21 o 
 -10  18   9       19.79       14.29    140.19 o 
  -8  18   9     3152.62     3321.21    235.76 o 
  -6  18   9      326.54      318.77     82.59 o 
  -4  18   9      152.53       50.29    166.32 o 
  -2  18   9     4642.39     4043.22    437.19 o 
   0  18   9      220.22      180.85    119.83 o 
  -5  19   9       10.01      -70.09    195.63 o 
  -3  19   9      459.22      320.37    175.03 o 
 -22   0  10     1107.27     1647.38    264.14 o 
 -20   0  10      886.83      513.22    166.32 o 
 -18   0  10     4111.89     4379.43    425.71 o 
 -16   0  10     2318.22     1966.17    210.68 o 
 -14   0  10     5286.71     5393.54    242.16 o 
 -12   0  10     5121.23     5196.53    264.76 o 
 -10   0  10     3049.38     2728.47    238.58 o 
  -8   0  10    54261.42    56638.89   1786.57 o 
  -6   0  10     6299.94     6400.24    205.44 o 
  -4   0  10     3861.69     3710.11    115.54 o 
  -2   0  10     4613.63     4754.18    284.53 o 
   0   0  10     1691.52     1839.55     79.76 o 
   2   0  10    13750.16    13533.37    946.66 o 
   4   0  10    30076.69    30852.57   1146.60 o 
   6   0  10     4744.82     4266.02    607.14 o 
   8   0  10    10128.06    10966.06    548.05 o 
  10   0  10       57.73       70.30     66.89 o 
  12   0  10      716.84      686.42    324.92 o 
 -21   1  10      260.48       63.19    107.14 o 
 -19   1  10       58.37       80.68     84.59 o 
 -17   1  10       14.57      -48.71     92.27 o 
 -15   1  10       53.30       -6.95     65.39 o 
 -13   1  10        8.98       29.68     31.43 o 
 -11   1  10     4011.99     4516.17    132.49 o 
  -9   1  10    12233.21    12045.08    240.19 o 
  -7   1  10     1614.06     1888.49    100.38 o 
  -5   1  10      213.50      165.29     31.23 o 
  -3   1  10     3632.47     3768.47     83.64 o 
  -1   1  10       20.72       44.81     19.92 o 
   1   1  10    10758.16    11206.36    276.92 o 
   3   1  10     4170.73     4174.23     99.03 o 
   5   1  10     2428.94     2192.30     74.43 o 
   7   1  10       99.50       91.30     36.12 o 
   9   1  10       41.60        1.38     39.47 o 
  11   1  10      641.55      625.11    105.24 o 
 -22   2  10      630.45      761.26    454.81 o 
 -20   2  10     1945.63     2051.27    316.41 o 
 -18   2  10     3608.11     3601.81    253.15 o 
 -16   2  10    11286.38    11516.32    662.12 o 
 -14   2  10        7.36       26.55     37.42 o 
 -12   2  10    16119.78    17088.12    477.47 o 
 -10   2  10     2484.69     2707.33     76.80 o 
  -8   2  10     6376.05     6617.57    161.47 o 
  -6   2  10     5555.81     5376.45    123.33 o 
  -4   2  10     2797.38     2505.46     77.44 o 
  -2   2  10    16205.99    16318.05    291.20 o 
   0   2  10     3276.80     3342.17    127.47 o 
   2   2  10     3744.54     4017.95     93.32 o 
   4   2  10     4945.00     4984.28    208.01 o 
   6   2  10     3285.56     3056.36    132.59 o 
   8   2  10     5715.83     5568.25    196.03 o 
  10   2  10       60.67      123.68     52.40 o 
  12   2  10      458.74      553.38    164.52 o 
 -21   3  10     1852.97     1565.62    209.71 o 
 -19   3  10      115.48       38.72    123.95 o 
 -17   3  10       32.51       37.71     86.30 o 
 -15   3  10     3543.35     3574.24    257.40 o 
 -13   3  10     1948.08     1879.21    130.08 o 
 -11   3  10     4730.26     5358.42    144.79 o 
  -9   3  10     5466.64     5325.50    165.17 o 
  -7   3  10      807.22      741.18     55.84 o 
  -5   3  10    20678.15    23217.85    419.99 o 
  -3   3  10     1543.16     1477.06     48.62 o 
  -1   3  10     8796.04     8664.86    180.99 o 
   1   3  10    20372.65    19903.59    419.95 o 
   3   3  10       79.66      113.00     21.73 o 
   5   3  10     3477.83     3192.46    129.36 o 
   7   3  10       32.81        7.39     35.17 o 
   9   3  10       34.50       66.33     44.25 o 
  11   3  10     2957.85     2761.56    167.39 o 
 -22   4  10       76.69      362.41    162.76 o 
 -20   4  10      392.30      333.04    107.88 o 
 -18   4  10     1693.07     1603.76    321.36 o 
 -16   4  10      993.53      750.35    183.15 o 
 -14   4  10     6228.27     6391.64    244.32 o 
 -12   4  10     1236.63     1015.08     66.46 o 
 -10   4  10     4156.88     4434.85    116.21 o 
  -8   4  10     2050.45     2000.72     85.01 o 
  -6   4  10    16091.67    16778.01    280.10 o 
  -4   4  10     2905.74     2974.41    112.03 o 
  -2   4  10        9.07       31.49     17.83 o 
   0   4  10     2680.92     2882.43     64.82 o 
   2   4  10      592.74      573.69     30.34 o 
   4   4  10     1072.84     1069.63     48.41 o 
   6   4  10     1341.10     1383.39     63.49 o 
   8   4  10      755.65      650.19     89.83 o 
  10   4  10      488.48      702.09     70.78 o 
  12   4  10     2606.70     2457.31    342.35 o 
 -21   5  10      549.04      572.76    147.52 o 
 -19   5  10     1614.30     1628.88    295.22 o 
 -17   5  10        4.50       70.87     67.43 o 
 -15   5  10     4002.98     3895.30    567.27 o 
 -13   5  10     2648.63     2763.89    208.97 o 
 -11   5  10     3036.53     3467.66    189.17 o 
  -9   5  10     9522.45     9349.07    224.54 o 
  -7   5  10     2761.12     2751.50     79.07 o 
  -5   5  10     9866.70     9662.88    186.65 o 
  -3   5  10     8121.47     8565.50    185.38 o 
  -1   5  10     3605.27     3475.46    100.31 o 
   1   5  10     8310.55     7999.58    199.04 o 
   3   5  10      440.40      341.57     40.36 o 
   5   5  10     4774.00     5121.88    212.52 o 
   7   5  10     1609.24     1622.17     69.85 o 
   9   5  10      915.82     1027.24     80.18 o 
  11   5  10     1923.30     2119.32    169.36 o 
 -20   6  10     1767.18     1841.57    207.96 o 
 -18   6  10      296.90      240.65    114.25 o 
 -16   6  10       73.71       87.51     80.13 o 
 -14   6  10      322.03       79.21     76.14 o 
 -12   6  10     1483.66     1335.20     61.84 o 
 -10   6  10     3770.27     3962.13    130.77 o 
  -8   6  10       16.44       44.31     22.95 o 
  -6   6  10      150.13      124.87     20.14 o 
  -4   6  10       31.73       47.53     16.56 o 
  -2   6  10     1110.13     1064.53     47.96 o 
   0   6  10       75.29      -11.74     38.11 o 
   2   6  10      147.04      136.87     39.51 o 
   4   6  10       76.60       41.09     32.31 o 
   6   6  10      489.00      420.11     63.07 o 
   8   6  10      524.83      384.32     88.81 o 
  10   6  10      674.22      652.43    126.36 o 
 -21   7  10     1605.80     1292.43    302.94 o 
 -19   7  10      987.48      907.33    178.82 o 
 -17   7  10     2521.55     2583.31    214.70 o 
 -15   7  10     1104.04     1321.07     90.81 o 
 -13   7  10     3513.67     3788.26    190.01 o 
 -11   7  10     3081.66     2753.66     95.91 o 
  -9   7  10     4618.22     4785.47    144.34 o 
  -7   7  10     3193.53     2902.66     99.29 o 
  -5   7  10     5154.70     5069.60    132.53 o 
  -3   7  10     6790.00     6873.04    228.69 o 
  -1   7  10     4204.43     4082.02    172.34 o 
   1   7  10     8013.85     7929.93    478.19 o 
   3   7  10     1805.68     1572.45    145.14 o 
   5   7  10     6591.47     6596.63    438.51 o 
   7   7  10     2817.79     3062.58    292.39 o 
   9   7  10      484.62      566.67    110.83 o 
  11   7  10      409.28      330.50    115.71 o 
 -20   8  10        1.84      105.12    271.26 o 
 -18   8  10     1411.15     1430.91    462.93 o 
 -16   8  10      493.01      381.41     76.55 o 
 -14   8  10     1036.93      952.30     69.28 o 
 -12   8  10     1217.40     1111.67     58.47 o 
 -10   8  10     2065.54     1956.55    156.60 o 
  -8   8  10     1325.76     1234.36     76.77 o 
  -6   8  10      181.91      193.13     29.78 o 
  -4   8  10       30.45       66.18     22.49 o 
  -2   8  10     4220.66     4120.93    144.90 o 
   0   8  10      396.74      384.06     62.38 o 
   2   8  10     2263.77     2459.38    113.51 o 
   4   8  10     3691.83     3757.56    266.53 o 
   6   8  10     1749.22     1485.52    198.46 o 
   8   8  10     2518.01     2208.50    157.70 o 
  10   8  10      444.89      478.41    105.28 o 
 -19   9  10      202.80      131.04    174.44 o 
 -17   9  10     2062.75     2325.81    215.65 o 
 -15   9  10      551.48      723.28     89.84 o 
 -13   9  10     8845.33     9201.61    517.00 o 
 -11   9  10     2923.67     2977.56    119.58 o 
  -9   9  10      513.19      510.28     69.92 o 
  -7   9  10     6593.38     6614.23    182.33 o 
  -5   9  10     1164.31      939.58     82.75 o 
  -3   9  10    11903.93    12963.28    405.65 o 
  -1   9  10     5177.92     5296.52    344.57 o 
   1   9  10     3027.37     2796.67    135.75 o 
   3   9  10     7194.49     7804.61    269.93 o 
   5   9  10     1510.72     1509.14    165.47 o 
   7   9  10      814.98     1006.55     84.05 o 
   9   9  10     2726.61     2894.83    189.22 o 
 -18  10  10      148.70      -46.41    112.62 o 
 -16  10  10     3682.08     3906.85    252.96 o 
 -14  10  10       25.14       46.83     68.64 o 
 -12  10  10     2013.66     2140.57    430.46 o 
 -10  10  10     1249.76      994.87     72.06 o 
  -8  10  10      321.65      295.74     47.76 o 
  -6  10  10      333.47      314.41     25.15 o 
  -4  10  10      813.35      820.81     43.04 o 
  -2  10  10     2100.33     2313.73    121.72 o 
   0  10  10      119.62      130.60     90.65 o 
   2  10  10       90.18      -23.66     46.57 o 
   4  10  10     1763.44     1904.45    149.85 o 
   6  10  10      180.10      109.40     75.89 o 
   8  10  10     1539.31     1465.65    116.70 o 
 -19  11  10     1029.86      953.89    184.84 o 
 -17  11  10     2190.45     2612.02    334.62 o 
 -15  11  10        7.73      -67.52     67.52 o 
 -13  11  10     2686.85     2587.54    208.86 o 
 -11  11  10       71.63      236.70     65.10 o 
  -9  11  10     1022.22     1090.75    130.21 o 
  -7  11  10     1060.65     1000.05    110.58 o 
  -5  11  10      413.38      319.58     73.51 o 
  -3  11  10    10720.33    10636.16    588.47 o 
  -1  11  10     4267.28     4424.82    197.82 o 
   1  11  10      162.43      101.82     53.96 o 
   3  11  10     4080.46     4172.37    204.00 o 
   5  11  10       31.57      142.16     74.60 o 
   7  11  10      971.83     1041.86    103.87 o 
   9  11  10     2141.71     2188.11    237.26 o 
 -18  12  10      272.83      124.78    171.36 o 
 -16  12  10     3867.93     3506.56    280.57 o 
 -14  12  10     2461.14     2690.74    356.60 o 
 -12  12  10      763.59      923.96    137.97 o 
 -10  12  10     2104.67     1923.59    132.90 o 
  -8  12  10     2117.35     1928.16    128.09 o 
  -6  12  10     4313.30     4355.49    165.37 o 
  -4  12  10     3448.22     3477.67     98.54 o 
  -2  12  10      619.20      692.46     81.82 o 
   0  12  10     2379.26     2366.27    169.94 o 
   2  12  10     1342.33     1537.66    117.41 o 
   4  12  10     1122.27     1210.38    140.81 o 
   6  12  10     1424.90     1620.39    126.24 o 
   8  12  10       14.21      220.12    113.64 o 
 -17  13  10      335.46      252.20    120.66 o 
 -15  13  10      330.74      415.44    211.07 o 
 -13  13  10      156.71      326.24     95.03 o 
 -11  13  10       26.85       41.84    112.07 o 
  -9  13  10     1052.62      917.96     82.69 o 
  -7  13  10       27.85       85.57     37.91 o 
  -5  13  10      627.00      496.33     49.84 o 
  -3  13  10      444.19      300.94     64.78 o 
  -1  13  10      441.29      647.29    121.10 o 
   1  13  10       74.82       45.15     69.48 o 
   3  13  10     1299.17     1365.93    115.94 o 
   5  13  10        5.09       99.23     78.39 o 
   7  13  10      559.55      647.19    110.40 o 
 -16  14  10     2073.56     1597.49    284.33 o 
 -14  14  10     2716.47     2953.73    212.98 o 
 -12  14  10     1765.55     2036.11    179.53 o 
 -10  14  10     9990.44     9703.35    588.78 o 
  -8  14  10      695.31      486.15    148.11 o 
  -6  14  10     7351.36     8595.70    511.64 o 
  -4  14  10      996.98     1042.06    119.20 o 
  -2  14  10     1267.21     1442.28    129.49 o 
   0  14  10     7143.01     8608.54    465.31 o 
   2  14  10      481.06      500.15    121.62 o 
   4  14  10      401.48      326.68    101.08 o 
   6  14  10     3115.87     3407.88    259.14 o 
 -15  15  10        4.30       -7.06    113.85 o 
 -13  15  10      474.30      501.61    120.58 o 
 -11  15  10        6.76      -38.41     69.50 o 
  -9  15  10      548.88      505.15    110.47 o 
  -7  15  10      181.42       77.31    102.17 o 
  -5  15  10      111.80       60.46     42.27 o 
  -3  15  10      194.23      112.86    169.09 o 
  -1  15  10        0.71      -55.04    114.25 o 
   1  15  10       80.56       16.56     74.63 o 
   3  15  10        5.06      -34.92     85.20 o 
   5  15  10       36.43       64.78     99.46 o 
 -14  16  10     2530.36     2236.58    212.29 o 
 -12  16  10      982.82     1126.77    128.55 o 
 -10  16  10     7021.13     7687.76    498.57 o 
  -8  16  10     2906.16     2539.32    540.75 o 
  -6  16  10     3309.60     3002.12    333.63 o 
  -4  16  10     1205.90      913.59    178.60 o 
  -2  16  10      106.90      299.78    137.02 o 
   0  16  10     1506.35     1327.76    276.81 o 
   2  16  10     1987.77     1931.57    215.11 o 
   4  16  10      420.38      542.48    120.73 o 
 -11  17  10      340.86      319.76    245.52 o 
  -9  17  10      798.32     1008.23    252.26 o 
  -7  17  10     1320.19     1418.26    184.93 o 
  -5  17  10       11.51       20.20    207.90 o 
  -3  17  10     1783.24      916.36    227.70 o 
  -1  17  10      624.04      732.41    149.96 o 
   1  17  10        1.40       95.33    118.33 o 
  -8  18  10     1029.76     1069.55    125.90 o 
  -6  18  10      760.83      892.20    312.45 o 
  -4  18  10        6.72      -40.39    176.22 o 
  -2  18  10      810.07      988.43    296.21 o 
 -21   1  11      357.61      215.29    130.06 o 
 -19   1  11     5880.80     6506.31    424.90 o 
 -17   1  11     9615.78     9668.73    520.77 o 
 -15   1  11     2345.71     2225.44    155.99 o 
 -13   1  11    10166.62    10326.01    276.40 o 
 -11   1  11     1747.71     1490.66     62.32 o 
  -9   1  11      336.00      338.32     56.38 o 
  -7   1  11    22757.78    23917.35    487.98 o 
  -5   1  11      280.12      281.43     28.10 o 
  -3   1  11     5527.59     5379.56    130.13 o 
  -1   1  11     4482.60     4335.52     98.07 o 
   1   1  11     1080.07     1119.69     44.94 o 
   3   1  11    15057.49    15952.62    568.43 o 
   5   1  11      441.08      612.40     60.21 o 
   7   1  11     5249.13     5948.99    267.52 o 
   9   1  11     1398.18     1624.74    153.53 o 
  11   1  11     1002.46      614.68    134.77 o 
 -22   2  11      563.81      777.04    204.29 o 
 -20   2  11        8.05      142.44    115.13 o 
 -18   2  11     1597.82     1642.22    179.70 o 
 -16   2  11       77.92      179.39     66.93 o 
 -14   2  11      113.60      104.55     48.70 o 
 -12   2  11        3.39      -16.15     28.08 o 
 -10   2  11    27054.12    29767.57    607.98 o 
  -8   2  11      325.75      359.89     50.36 o 
  -6   2  11     2752.65     2907.12     87.69 o 
  -4   2  11     1756.41     1947.97     76.20 o 
  -2   2  11       19.44       45.84     23.35 o 
   0   2  11     4304.48     4184.09    103.46 o 
   2   2  11     2356.63     2363.42     96.35 o 
   4   2  11     1197.96     1052.36     51.70 o 
   6   2  11     2393.81     2365.40    117.31 o 
   8   2  11      166.31      142.94     54.43 o 
  10   2  11     2145.74     2085.16    154.95 o 
 -21   3  11     1508.16     1843.20    565.10 o 
 -19   3  11     2149.39     2109.27    188.75 o 
 -17   3  11     4824.20     4859.47    294.86 o 
 -15   3  11     3779.85     3664.23    176.97 o 
 -13   3  11      942.20     1004.92     99.98 o 
 -11   3  11      958.85     1093.06     58.06 o 
  -9   3  11     4261.45     4276.50    198.67 o 
  -7   3  11     7512.71     7361.95    180.58 o 
  -5   3  11     2183.29     2291.92     91.48 o 
  -3   3  11     1837.78     1688.32     54.93 o 
  -1   3  11     2652.46     2579.45    105.68 o 
   1   3  11     1962.94     1960.68     57.92 o 
   3   3  11     8700.56     8875.20    275.21 o 
   5   3  11     1889.58     2047.74    103.72 o 
   7   3  11     3583.25     3592.77    187.05 o 
   9   3  11      528.70      357.64     74.02 o 
  11   3  11      752.43      577.63    260.36 o 
 -22   4  11     1541.98      920.71    236.42 o 
 -20   4  11     2101.57     2383.02    217.19 o 
 -18   4  11      109.94      247.47     86.49 o 
 -16   4  11      231.66      282.77    118.63 o 
 -14   4  11     3065.73     3206.07    134.00 o 
 -12   4  11      179.04      230.77     38.02 o 
 -10   4  11    13441.64    14570.99    372.73 o 
  -8   4  11     1889.92     2154.48     67.91 o 
  -6   4  11     4784.78     4609.06    138.22 o 
  -4   4  11    15487.25    17154.34    312.77 o 
  -2   4  11     3088.03     2984.02     87.41 o 
   0   4  11     9994.32     9966.66    245.51 o 
   2   4  11     2374.20     2388.14     88.96 o 
   4   4  11      154.97      118.77     56.39 o 
   6   4  11     3028.36     2913.25    163.55 o 
   8   4  11        7.52       63.91     74.51 o 
  10   4  11     2492.70     2009.59    169.20 o 
 -21   5  11     1124.77      988.43    228.10 o 
 -19   5  11       20.85      -61.48    136.62 o 
 -17   5  11       59.00       83.69    104.28 o 
 -15   5  11     1714.50     1655.76    100.12 o 
 -13   5  11     2052.69     1896.31    152.32 o 
 -11   5  11     4372.23     4564.96    207.32 o 
  -9   5  11     2747.03     2641.27     89.38 o 
  -7   5  11       71.36       74.45     27.82 o 
  -5   5  11     5057.58     5310.27    123.58 o 
  -3   5  11      127.41      112.23     28.54 o 
  -1   5  11      404.64      429.86     30.03 o 
   1   5  11      386.80      419.75     28.38 o 
   3   5  11      148.37       88.44     34.98 o 
   5   5  11     2224.41     2421.81     71.38 o 
   7   5  11       63.90       71.20     56.65 o 
   9   5  11      367.78      372.45     72.33 o 
 -20   6  11      276.64      122.02    110.29 o 
 -18   6  11     1900.93     2026.02    187.78 o 
 -16   6  11     2881.46     2457.02    249.68 o 
 -14   6  11     8433.42     8524.31    443.38 o 
 -12   6  11     3582.53     3621.59    119.01 o 
 -10   6  11    10938.90    11233.85    264.84 o 
  -8   6  11      890.26     1013.37     45.95 o 
  -6   6  11    16428.47    16577.41    293.51 o 
  -4   6  11    20436.64    20620.46    436.81 o 
  -2   6  11     9853.22    10011.73    242.00 o 
   0   6  11    14542.31    14672.17    521.21 o 
   2   6  11     1216.41     1194.16     72.04 o 
   4   6  11       36.87       35.18     23.10 o 
   6   6  11     2172.22     2219.18    127.30 o 
   8   6  11      262.74      320.19     73.01 o 
  10   6  11     3264.73     3159.48    193.55 o 
 -21   7  11      513.89      538.45    127.78 o 
 -19   7  11       25.43      122.13    120.23 o 
 -17   7  11        0.41      -65.11     94.80 o 
 -15   7  11     1148.23     1078.63     73.81 o 
 -13   7  11     2904.17     2887.74    166.10 o 
 -11   7  11     1889.45     1870.10     69.02 o 
  -9   7  11      343.04      260.50     31.15 o 
  -7   7  11     1897.67     1795.34     64.36 o 
  -5   7  11      552.15      557.09     34.20 o 
  -3   7  11       42.94       53.03     23.09 o 
  -1   7  11      218.96      160.23     57.27 o 
   1   7  11     2095.11     2168.84    129.78 o 
   3   7  11     2394.35     2038.34    225.40 o 
   5   7  11       69.17       38.21     52.60 o 
   7   7  11      703.26      526.13     77.75 o 
   9   7  11      498.15      634.95    102.37 o 
 -20   8  11      494.12      402.77    174.61 o 
 -18   8  11     1929.22     1645.28    209.69 o 
 -16   8  11      552.30      224.24    228.10 o 
 -14   8  11     6169.55     5965.22    208.96 o 
 -12   8  11     5331.39     5891.41    225.25 o 
 -10   8  11     6720.35     6879.53    318.35 o 
  -8   8  11     7004.13     7364.53    179.60 o 
  -6   8  11     2631.56     2545.25     95.99 o 
  -4   8  11     9858.71    10004.53    363.66 o 
  -2   8  11    11661.42    12840.11    828.77 o 
   0   8  11     2734.15     2484.21    138.07 o 
   2   8  11     7528.38     7819.34    244.03 o 
   4   8  11     1765.40     1748.09    108.38 o 
   6   8  11       68.54      132.07     74.08 o 
   8   8  11     3011.29     3017.45    164.46 o 
 -19   9  11      836.26      730.25    215.63 o 
 -17   9  11     1443.92     1167.42    226.52 o 
 -15   9  11       95.08       -9.08    119.59 o 
 -13   9  11     2358.81     2339.91    113.95 o 
 -11   9  11      605.24      808.43     75.62 o 
  -9   9  11     1479.62     1560.62     99.56 o 
  -7   9  11     6039.26     5864.92    409.91 o 
  -5   9  11     2108.33     1897.97     82.62 o 
  -3   9  11      899.87      851.03     73.20 o 
  -1   9  11        1.60      -15.82     43.41 o 
   1   9  11     1050.46      966.14     77.14 o 
   3   9  11     6849.27     6814.79    319.54 o 
   5   9  11      552.12      487.95    106.37 o 
   7   9  11     1565.16     1413.94    142.66 o 
   9   9  11       39.60      -25.92    175.33 o 
 -18  10  11     1735.46     1514.92    204.34 o 
 -16  10  11       17.62       18.61    103.36 o 
 -14  10  11     1696.37     1824.99    151.44 o 
 -12  10  11    10661.49    10083.66    461.56 o 
 -10  10  11     1064.92      955.78     74.95 o 
  -8  10  11    16035.95    16439.66    585.59 o 
  -6  10  11     1173.99     1120.23     52.38 o 
  -4  10  11      886.30      859.11     69.89 o 
  -2  10  11     5807.50     5897.76    614.19 o 
   0  10  11       33.21       52.17     47.88 o 
   2  10  11     2452.38     2692.12    127.91 o 
   4  10  11     2045.05     2182.87    130.93 o 
   6  10  11      825.95      859.93    153.53 o 
   8  10  11     1894.35     1958.58    208.86 o 
 -19  11  11     1274.54     1115.28    188.93 o 
 -17  11  11     1378.47     1626.05    203.35 o 
 -15  11  11     4338.51     4221.66    316.21 o 
 -13  11  11      995.82     1207.07    211.12 o 
 -11  11  11     6234.66     6171.96    297.14 o 
  -9  11  11     3934.92     4192.97    209.07 o 
  -7  11  11     3712.99     3804.54    146.37 o 
  -5  11  11     7685.28     7537.54    244.52 o 
  -3  11  11      235.59      128.47     48.58 o 
  -1  11  11     1571.56     1356.49    221.57 o 
   1  11  11      596.26      638.21    165.64 o 
   3  11  11     1535.15     1321.33    282.69 o 
   5  11  11      665.30      718.58    175.36 o 
   7  11  11      799.84      611.05    113.22 o 
 -18  12  11     1673.33     1643.05    195.42 o 
 -16  12  11       66.07       37.62    108.11 o 
 -14  12  11      770.41      668.24    107.92 o 
 -12  12  11     1342.47     1470.41    472.43 o 
 -10  12  11      614.85      875.31     88.12 o 
  -8  12  11     2026.26     1730.91     90.42 o 
  -6  12  11     1980.63     1756.22    111.34 o 
  -4  12  11       15.12      -46.73     46.73 o 
  -2  12  11      481.73      673.34     95.04 o 
   0  12  11      728.95      670.26     92.63 o 
   2  12  11      235.29      274.58    118.51 o 
   4  12  11     2146.99     2439.71    316.77 o 
   6  12  11      251.02      280.19     85.92 o 
 -17  13  11     2315.94     2223.86    216.84 o 
 -15  13  11     4854.74     5381.09    905.86 o 
 -13  13  11       83.00      136.45     73.58 o 
 -11  13  11     2671.42     2509.08    186.03 o 
  -9  13  11     1470.30     1359.88    120.86 o 
  -7  13  11     2186.93     2126.05    116.01 o 
  -5  13  11     5502.71     5296.68    197.88 o 
  -3  13  11     6133.46     6030.60    599.35 o 
  -1  13  11     1964.15     1818.48    196.02 o 
   1  13  11     3257.34     3697.55    269.46 o 
   3  13  11      281.21      178.32    100.31 o 
   5  13  11     2530.64     3261.06    398.92 o 
 -16  14  11      166.48       89.10    136.23 o 
 -14  14  11      393.28      522.55    118.27 o 
 -12  14  11        9.70       59.85     86.74 o 
 -10  14  11      122.28      173.17     90.17 o 
  -8  14  11      387.77      669.89     82.61 o 
  -6  14  11      439.73      159.59    185.33 o 
  -4  14  11      206.29      182.42     69.68 o 
  -2  14  11      182.51       49.59     97.62 o 
   0  14  11        0.02      -45.14     54.57 o 
   2  14  11       23.49      -82.71     93.33 o 
   4  14  11       38.74       33.75    100.78 o 
 -15  15  11     2183.11     2457.94    225.41 o 
 -13  15  11       66.43      -66.29     88.02 o 
 -11  15  11     1974.52     1978.04    211.86 o 
  -9  15  11     6640.29     6576.47    540.15 o 
  -7  15  11     1164.65     1074.28     99.00 o 
  -5  15  11     5715.66     5592.00    477.58 o 
  -3  15  11      314.07       61.38    133.06 o 
  -1  15  11     1367.40     1313.57    178.00 o 
   1  15  11     3223.40     3454.49    237.11 o 
   3  15  11     1728.99     1805.94    308.06 o 
 -12  16  11     1822.63     1676.87    165.79 o 
 -10  16  11      218.20       34.84    191.86 o 
  -8  16  11     2270.95     2158.51    166.12 o 
  -6  16  11      318.72      468.87    219.39 o 
  -4  16  11        2.42      106.92    142.56 o 
  -2  16  11      637.70      496.99    207.90 o 
   0  16  11       35.66      -35.90    103.48 o 
   2  16  11      254.96      114.63    132.46 o 
 -11  17  11     3825.68     3315.68    517.38 o 
  -9  17  11      423.50      286.33     87.52 o 
  -7  17  11      722.90      936.55    207.51 o 
  -5  17  11     1333.11     1318.30    248.30 o 
  -3  17  11      236.18       91.08    242.75 o 
  -1  17  11      833.81      965.92    451.64 o 
  -4  18  11     1180.26     1027.24    241.56 o 
 -22   0  12      797.08     1550.76    323.93 o 
 -20   0  12      464.19      780.13    225.72 o 
 -18   0  12     6010.92     6432.72    628.86 o 
 -16   0  12     4687.36     4959.97    369.47 o 
 -14   0  12     6583.16     6896.44    560.35 o 
 -12   0  12     4317.98     4381.24    175.59 o 
 -10   0  12     5671.94     5958.54    359.60 o 
  -8   0  12    18491.69    19089.24   1621.05 o 
  -6   0  12     1233.21     1115.54     69.42 o 
  -4   0  12     1709.55     1564.28    157.81 o 
  -2   0  12     1499.13     1731.38    114.35 o 
   0   0  12      481.73      560.63     65.16 o 
   2   0  12    25204.23    25138.62    786.84 o 
   4   0  12     4415.29     4255.46    332.39 o 
   6   0  12     1035.28      744.74     80.52 o 
   8   0  12    11177.87    12084.21    602.04 o 
  10   0  12       36.03       23.76    132.27 o 
 -21   1  12      980.60     1261.98    194.29 o 
 -19   1  12       32.17       26.19     91.72 o 
 -17   1  12        0.30       37.42    128.11 o 
 -15   1  12       12.09       87.03     63.45 o 
 -13   1  12       21.89      -28.27     38.73 o 
 -11   1  12     7643.71     7875.80    313.70 o 
  -9   1  12       64.99       74.98     27.14 o 
  -7   1  12      509.82      448.42     39.11 o 
  -5   1  12      592.22      463.63     31.51 o 
  -3   1  12     1115.75     1050.58     44.46 o 
  -1   1  12       16.81       43.43     23.69 o 
   1   1  12      631.89      679.12     41.91 o 
   3   1  12     1419.68     1323.37     68.10 o 
   5   1  12     2456.32     2359.51     96.13 o 
   7   1  12       45.98      128.22     56.28 o 
   9   1  12      227.03      161.55    108.55 o 
 -22   2  12      660.98      807.55    185.66 o 
 -20   2  12     1755.43     1920.61    221.12 o 
 -18   2  12     5014.46     5192.22    325.12 o 
 -16   2  12     2833.09     2675.66    359.57 o 
 -14   2  12      107.49       55.63     44.24 o 
 -12   2  12    12190.87    12998.94    341.52 o 
 -10   2  12      474.83      451.46     35.94 o 
  -8   2  12    11337.45    11408.79    302.01 o 
  -6   2  12       51.30       48.67     22.20 o 
  -4   2  12     5082.13     4915.73    194.78 o 
  -2   2  12     6638.43     6669.33    146.73 o 
   0   2  12      463.19      412.34     28.39 o 
   2   2  12     7041.69     6264.09    202.43 o 
   4   2  12     3651.72     3534.93    113.26 o 
   6   2  12     4389.64     4531.29    173.14 o 
   8   2  12      548.47      844.91    101.00 o 
  10   2  12      303.04      449.99    308.49 o 
 -21   3  12      834.62      979.07    178.02 o 
 -19   3  12      313.21      221.23    109.23 o 
 -17   3  12       86.44      146.20    166.12 o 
 -15   3  12     4465.94     4245.62    215.46 o 
 -13   3  12      646.04      430.95    117.44 o 
 -11   3  12      365.89      399.25     35.12 o 
  -9   3  12      477.67      539.50     49.62 o 
  -7   3  12      166.87      160.84     41.36 o 
  -5   3  12    11784.18    12653.17    295.76 o 
  -3   3  12      667.96      609.26     37.89 o 
  -1   3  12     6476.92     6053.74    153.15 o 
   1   3  12     1424.56     1541.78     74.70 o 
   3   3  12        7.89        2.37     26.59 o 
   5   3  12     3115.20     3265.47    139.45 o 
   7   3  12       12.04      -19.04     37.39 o 
   9   3  12       21.78       30.39     54.11 o 
 -22   4  12      260.60      361.36    156.03 o 
 -20   4  12      766.82      606.92    232.26 o 
 -18   4  12       54.89      147.22     90.34 o 
 -16   4  12     1307.36     1183.50    111.52 o 
 -14   4  12      452.81      448.06     66.36 o 
 -12   4  12      632.00      602.21     57.14 o 
 -10   4  12     2574.39     2721.02    142.43 o 
  -8   4  12     3862.78     3701.15    110.65 o 
  -6   4  12     4569.77     4775.77    137.95 o 
  -4   4  12        6.51       -4.03     22.30 o 
  -2   4  12      150.70      123.63     24.63 o 
   0   4  12     3175.84     2993.04    147.90 o 
   2   4  12     2038.88     2059.27     97.28 o 
   4   4  12     1798.00     1761.99    161.46 o 
   6   4  12     1404.35     1567.76    125.41 o 
   8   4  12       38.17       51.50     68.00 o 
 -21   5  12     2175.08     2063.77    221.70 o 
 -19   5  12     1007.42      861.93    126.64 o 
 -17   5  12      160.03      106.23     61.17 o 
 -15   5  12    10102.09    10012.91    530.17 o 
 -13   5  12      698.54      737.43     64.92 o 
 -11   5  12     7587.62     7766.32    337.03 o 
  -9   5  12     4934.67     5402.29    179.34 o 
  -7   5  12     3512.09     3455.21    110.95 o 
  -5   5  12    15773.40    15951.74    304.17 o 
  -3   5  12    11200.95    11833.06    272.61 o 
  -1   5  12     7525.03     7450.05    281.40 o 
   1   5  12     1021.74     1150.42    103.79 o 
   3   5  12      535.87      425.11     38.37 o 
   5   5  12     3199.71     3420.80    177.29 o 
   7   5  12      113.31      161.59     58.07 o 
   9   5  12     2602.93     2667.43    152.39 o 
 -20   6  12      576.19      669.31    239.58 o 
 -18   6  12      457.65      319.01    101.60 o 
 -16   6  12      298.72      123.92     62.19 o 
 -14   6  12      208.29      179.63     47.84 o 
 -12   6  12       22.53       25.67     43.56 o 
 -10   6  12     3948.22     4178.60    120.08 o 
  -8   6  12      161.91      157.73     29.30 o 
  -6   6  12      815.25      813.50     36.77 o 
  -4   6  12      667.28      621.06     37.49 o 
  -2   6  12      526.89      418.65     28.65 o 
   0   6  12     5012.22     5559.32    173.04 o 
   2   6  12     1415.87     1615.46    127.18 o 
   4   6  12      361.71      494.00    107.29 o 
   6   6  12      305.87      421.60    114.16 o 
   8   6  12      279.20      170.62     94.55 o 
 -21   7  12     1005.52     1064.26    214.08 o 
 -19   7  12      874.78     1082.89    173.23 o 
 -17   7  12     1421.61     1567.59    173.69 o 
 -15   7  12     1732.52     1497.99    159.99 o 
 -13   7  12     4213.16     4414.86    359.47 o 
 -11   7  12     6598.08     6704.12    177.15 o 
  -9   7  12     3692.07     3946.77    165.74 o 
  -7   7  12     2869.24     2822.31    108.59 o 
  -5   7  12    10773.91    10568.42    254.46 o 
  -3   7  12    10173.19    10438.19    324.49 o 
  -1   7  12    10181.32    10445.81    351.97 o 
   1   7  12     4244.51     4396.59    230.39 o 
   3   7  12        9.02       59.14    112.03 o 
   5   7  12     1486.32     1589.27    235.66 o 
   7   7  12      642.82      774.86    120.53 o 
   9   7  12     1572.75     1587.96    182.75 o 
 -20   8  12      272.39      278.63    154.11 o 
 -18   8  12      397.08      390.19    127.91 o 
 -16   8  12       27.19      -21.74    113.68 o 
 -14   8  12       51.20       10.54     42.88 o 
 -12   8  12      446.34      532.50     93.13 o 
 -10   8  12      434.86      431.66     49.18 o 
  -8   8  12     5006.25     5036.60    195.77 o 
  -6   8  12     1284.81     1128.44     55.38 o 
  -4   8  12      425.27      520.98     49.06 o 
  -2   8  12        1.57       36.24     56.48 o 
   0   8  12      914.69      767.73    116.55 o 
   2   8  12     3788.06     3961.49    269.62 o 
   4   8  12      116.08       46.22     64.63 o 
   6   8  12      308.99      261.64     78.94 o 
   8   8  12     1064.98      744.66    109.00 o 
 -19   9  12     1111.14      948.42    304.73 o 
 -17   9  12      606.71      642.48    123.70 o 
 -15   9  12      687.59      679.29    101.29 o 
 -13   9  12     8845.21     8367.82    303.69 o 
 -11   9  12     1153.72     1272.86     96.91 o 
  -9   9  12     3287.08     3332.56    176.64 o 
  -7   9  12     5132.51     5055.43    182.97 o 
  -5   9  12     1424.50     1469.33     66.27 o 
  -3   9  12     3758.14     3567.22    172.47 o 
  -1   9  12     2884.40     2754.99    343.34 o 
   1   9  12      839.60      957.61     91.33 o 
   3   9  12     4392.21     5190.69    310.94 o 
   5   9  12        4.04       62.65     78.49 o 
   7   9  12     1551.58     1909.07    333.11 o 
 -18  10  12      773.05     1009.78    181.42 o 
 -16  10  12      754.44      317.20    194.44 o 
 -14  10  12      108.79      232.78     89.88 o 
 -12  10  12     5036.85     4611.22    218.03 o 
 -10  10  12     1366.06     1174.29    104.68 o 
  -8  10  12     2506.78     2534.03    162.88 o 
  -6  10  12       12.91       44.33     36.20 o 
  -4  10  12     2989.43     3828.58    256.22 o 
  -2  10  12     1383.04     1275.53    182.95 o 
   0  10  12      811.54      967.66     97.72 o 
   2  10  12     3415.59     3480.95    174.39 o 
   4  10  12     2057.76     1910.48    133.83 o 
   6  10  12      780.34      763.49    155.36 o 
 -17  11  12      607.67      711.53    111.32 o 
 -15  11  12       35.70      142.69     94.09 o 
 -13  11  12     1970.24     1884.20    239.58 o 
 -11  11  12     2083.09     1786.50    119.06 o 
  -9  11  12     5633.67     5247.07    222.30 o 
  -7  11  12     1070.42     1154.26     56.55 o 
  -5  11  12      134.67      164.54     24.69 o 
  -3  11  12     4382.16     4950.85    356.60 o 
  -1  11  12      113.84      213.05     64.57 o 
   1  11  12       13.85       28.98    122.35 o 
   3  11  12     4021.78     4672.98    423.42 o 
   5  11  12        2.49      -72.60     83.03 o 
 -18  12  12      376.36       35.64    203.94 o 
 -16  12  12     4692.78     4798.75    370.21 o 
 -14  12  12      275.58      265.25     93.40 o 
 -12  12  12      114.51      204.69    101.06 o 
 -10  12  12     2085.95     2406.13    281.16 o 
  -8  12  12     2174.52     2132.86    168.58 o 
  -6  12  12     6679.01     6765.27    338.15 o 
  -4  12  12     2236.11     2059.17    198.40 o 
  -2  12  12      192.26      277.81    115.63 o 
   0  12  12     7198.03     7391.42    970.41 o 
   2  12  12     2326.46     2986.52    469.27 o 
   4  12  12     1276.30     1019.07    167.23 o 
 -17  13  12      910.86      827.26    218.20 o 
 -15  13  12      164.49      270.76    128.70 o 
 -13  13  12      678.29      495.53    102.65 o 
 -11  13  12        0.26       -8.96     58.58 o 
  -9  13  12      142.67      155.73     62.13 o 
  -7  13  12     1329.71     1426.74    243.94 o 
  -5  13  12       18.65      -14.88    103.56 o 
  -3  13  12      422.32      523.77     99.79 o 
  -1  13  12       63.43       21.16     59.82 o 
   1  13  12      307.87      527.53    124.64 o 
   3  13  12       95.85      312.21    186.44 o 
 -14  14  12      619.78      434.15    114.82 o 
 -12  14  12       36.11       63.47     92.24 o 
 -10  14  12      305.85      250.87     89.70 o 
  -8  14  12      355.01      440.60     82.77 o 
  -6  14  12     3975.00     3734.73    416.99 o 
  -4  14  12     2366.68     2578.79    252.26 o 
  -2  14  12     2882.77     3062.93    225.01 o 
   0  14  12     2184.63     2327.84    173.26 o 
   2  14  12      101.55      260.28    119.22 o 
 -13  15  12      286.48      353.71    166.72 o 
 -11  15  12      185.93      186.51     99.34 o 
  -9  15  12      165.74       36.11     72.36 o 
  -7  15  12      909.96      702.86    101.18 o 
  -5  15  12       32.56      -87.12    199.59 o 
  -3  15  12      857.48      699.35    239.98 o 
  -1  15  12       18.20     -171.87    197.21 o 
   1  15  12      124.46       77.51     99.41 o 
 -12  16  12      454.91      546.59    195.82 o 
 -10  16  12     1475.39     1261.97    211.67 o 
  -8  16  12      471.00      459.06    162.96 o 
  -6  16  12     2663.13     2337.23    392.05 o 
  -4  16  12      758.76      350.86    182.95 o 
  -2  16  12      238.40      733.01    262.95 o 
   0  16  12     1571.37     2288.26    243.96 o 
  -9  17  12      765.92      582.19    212.26 o 
  -7  17  12      860.62      966.65    247.90 o 
  -5  17  12        7.75     -182.16    182.16 o 
  -3  17  12     1744.43     1952.31    287.50 o 
 -21   1  13       95.55      202.82    126.72 o 
 -19   1  13     1492.37     1915.57    408.88 o 
 -17   1  13     1428.54      992.04    130.27 o 
 -15   1  13      363.60      373.19     60.24 o 
 -13   1  13    18341.49    19839.30    632.28 o 
 -11   1  13      492.11      520.60     54.66 o 
  -9   1  13     7978.73     8413.71    262.45 o 
  -7   1  13    10870.95    11023.39    306.38 o 
  -5   1  13       39.02       40.64     23.84 o 
  -3   1  13    10999.88    11377.86    249.30 o 
  -1   1  13     1357.34     1522.31     54.24 o 
   1   1  13     4459.72     4402.60    148.27 o 
   3   1  13     5351.52     5435.24    177.32 o 
   5   1  13      739.88      549.74     55.88 o 
   7   1  13     2726.85     2684.65    145.61 o 
   9   1  13      216.91      443.10    112.23 o 
 -22   2  13      338.12      393.93    147.56 o 
 -20   2  13      628.24      323.18    117.21 o 
 -18   2  13      373.68      259.39    174.84 o 
 -16   2  13     5341.53     5928.39    283.09 o 
 -14   2  13      303.28      226.63     52.47 o 
 -12   2  13      594.02      563.62    114.97 o 
 -10   2  13     4012.32     4046.09    132.62 o 
  -8   2  13     1063.59     1169.69     59.98 o 
  -6   2  13     7403.63     7872.49    175.18 o 
  -4   2  13     2476.62     2660.06    121.40 o 
  -2   2  13      330.07      211.24     37.29 o 
   0   2  13     1573.88     1623.35     91.39 o 
   2   2  13      462.14      516.36     41.13 o 
   4   2  13       84.19       66.80     40.71 o 
   6   2  13       56.03       48.16     68.81 o 
   8   2  13        0.16      -12.38     89.68 o 
 -21   3  13     1244.12     1000.65    175.40 o 
 -19   3  13     2218.10     1828.91    220.40 o 
 -17   3  13     2813.92     2546.40    162.45 o 
 -15   3  13      659.13      769.77     89.91 o 
 -13   3  13       28.86        4.32     49.08 o 
 -11   3  13     1253.71     1174.01     75.68 o 
  -9   3  13     5572.43     5559.29    149.04 o 
  -7   3  13     3139.94     3295.09    142.65 o 
  -5   3  13     3601.84     3860.21    105.58 o 
  -3   3  13     1670.56     1524.45     72.72 o 
  -1   3  13      861.62     1007.58     73.14 o 
   1   3  13     1434.25     1613.67    110.05 o 
   3   3  13     2003.97     2234.57     98.66 o 
   5   3  13      675.72      772.01     65.30 o 
   7   3  13      994.86      587.15    132.00 o 
 -20   4  13     1780.14     1512.47    248.10 o 
 -18   4  13      666.11      673.89    148.57 o 
 -16   4  13     2930.99     2640.61    162.16 o 
 -14   4  13     2145.31     2175.10    142.57 o 
 -12   4  13      437.15      417.50     51.09 o 
 -10   4  13    10756.55    10872.73    275.91 o 
  -8   4  13      108.05      152.53     31.80 o 
  -6   4  13     9535.92     9511.80    234.20 o 
  -4   4  13     3984.29     4169.28    126.86 o 
  -2   4  13      963.17      930.53     60.86 o 
   0   4  13     5712.15     6058.07    268.40 o 
   2   4  13      123.33      123.59     25.01 o 
   4   4  13     1068.60     1111.51     84.99 o 
   6   4  13     1526.84     1689.63     98.57 o 
   8   4  13        1.17       31.85     75.97 o 
 -21   5  13      868.49      962.69    243.15 o 
 -19   5  13       92.99      200.29    218.20 o 
 -17   5  13      547.29      797.78     89.93 o 
 -15   5  13      915.42      929.89     81.79 o 
 -13   5  13       90.08      131.00     39.98 o 
 -11   5  13        2.90       19.39     34.78 o 
  -9   5  13       24.99       22.56     27.62 o 
  -7   5  13     1102.18     1076.69    100.90 o 
  -5   5  13     2810.47     2836.66     82.35 o 
  -3   5  13      331.62      349.39     40.85 o 
  -1   5  13       48.44       55.73     21.09 o 
   1   5  13       48.43       88.83     33.02 o 
   3   5  13      541.57      630.53     83.23 o 
   5   5  13     1004.31      849.70     62.00 o 
   7   5  13      221.81      211.48     86.48 o 
 -20   6  13      720.69      929.89    176.42 o 
 -18   6  13     1159.17     1270.70    223.74 o 
 -16   6  13     2703.95     2638.66    161.32 o 
 -14   6  13     4219.19     4434.69    190.57 o 
 -12   6  13     3264.66     3084.96    218.58 o 
 -10   6  13    10151.31    10534.68    245.51 o 
  -8   6  13      319.02      356.43     55.48 o 
  -6   6  13     8150.99     7984.77    201.90 o 
  -4   6  13      129.07      140.34     32.90 o 
  -2   6  13     4825.23     5060.97    157.54 o 
   0   6  13     1106.99      992.51     47.84 o 
   2   6  13      896.26      897.14     48.52 o 
   4   6  13     3352.45     3648.50    241.89 o 
   6   6  13     1398.95     1191.40    142.95 o 
   8   6  13      694.31      599.91    555.99 o 
 -19   7  13      103.44       82.21    113.02 o 
 -17   7  13        8.01      101.12     85.40 o 
 -15   7  13      215.63      352.75     71.56 o 
 -13   7  13     3349.23     3289.50    188.46 o 
 -11   7  13      691.29      756.67    107.74 o 
  -9   7  13     1522.92     1502.14     70.52 o 
  -7   7  13     1468.40     1504.96    102.74 o 
  -5   7  13     1229.67     1315.42     61.61 o 
  -3   7  13     1462.59     1423.27     57.28 o 
  -1   7  13     1429.27     1597.36    183.26 o 
   1   7  13     3835.81     3837.31    286.65 o 
   3   7  13      790.49      756.82    137.01 o 
   5   7  13     2870.68     2957.52    227.25 o 
   7   7  13      857.18      947.60    133.51 o 
 -20   8  13      525.92      763.15    567.28 o 
 -18   8  13     1658.60     1917.50    538.37 o 
 -16   8  13      675.21      995.60    229.44 o 
 -14   8  13     5334.63     5317.96    261.67 o 
 -12   8  13     3174.41     3149.58    200.00 o 
 -10   8  13     4874.24     4153.76    209.33 o 
  -8   8  13      664.39      602.26     48.96 o 
  -6   8  13      910.48      910.91     72.16 o 
  -4   8  13     1036.64     1046.99     50.39 o 
  -2   8  13     1988.77     3069.44    222.56 o 
   0   8  13     3508.42     3489.44    206.85 o 
   2   8  13     2859.70     2748.81    239.09 o 
   4   8  13      356.45      435.89     89.01 o 
   6   8  13       47.08      101.80     77.18 o 
 -19   9  13     1044.16     1409.06    221.37 o 
 -17   9  13      275.38      306.08    107.93 o 
 -15   9  13       82.15        0.58     78.98 o 
 -13   9  13     2198.25     2059.86    151.92 o 
 -11   9  13        7.23      -47.35     65.15 o 
  -9   9  13     1335.72     1213.38     70.01 o 
  -7   9  13      663.02      631.28     92.13 o 
  -5   9  13       99.55       69.29     25.86 o 
  -3   9  13     2663.23     2541.71    183.92 o 
  -1   9  13      236.96      558.76    180.97 o 
   1   9  13     1639.13     1703.30    231.26 o 
   3   9  13       66.61       85.66     75.62 o 
   5   9  13        5.34       63.03     70.85 o 
 -18  10  13     1501.44     1542.05    281.16 o 
 -16  10  13      363.05      521.10    121.24 o 
 -14  10  13     3171.95     3418.34    719.54 o 
 -12  10  13     5810.53     5715.52    388.14 o 
 -10  10  13       12.86       57.92     46.97 o 
  -8  10  13     9846.86     9919.03    370.75 o 
  -6  10  13       48.96       34.37     20.13 o 
  -4  10  13     2236.20     2090.56    209.09 o 
  -2  10  13     2776.40     2686.91    214.35 o 
   0  10  13      562.06      517.32    136.42 o 
   2  10  13      438.35      445.93     84.14 o 
   4  10  13       26.98       14.61     66.93 o 
   6  10  13      134.29      169.86     95.19 o 
 -17  11  13      991.09     1079.65    229.09 o 
 -15  11  13      841.45      857.31    127.81 o 
 -13  11  13     1134.47     1492.96    134.42 o 
 -11  11  13     1670.64     2155.74    179.59 o 
  -9  11  13      853.72      938.83     76.42 o 
  -7  11  13     1518.17     1642.09    139.60 o 
  -5  11  13     1692.22     1742.50    149.10 o 
  -3  11  13       11.85       90.65     63.10 o 
  -1  11  13     3325.99     3556.09    344.72 o 
   1  11  13     1901.43     1844.25    162.99 o 
   3  11  13      885.98      812.62    122.91 o 
   5  11  13     1067.35     1050.77    111.95 o 
 -16  12  13        1.57      -76.41    161.37 o 
 -14  12  13     1875.44     1972.76    186.91 o 
 -12  12  13      184.23      384.58    102.27 o 
 -10  12  13       11.77      -63.21     63.21 o 
  -8  12  13     1984.69     1690.52     94.59 o 
  -6  12  13      635.18      476.88     33.30 o 
  -4  12  13      193.02       86.72     72.27 o 
  -2  12  13     1584.92     1343.91    131.93 o 
   0  12  13       57.95       67.98     71.83 o 
   2  12  13        5.21       59.40     74.62 o 
   4  12  13      280.41      494.50    145.05 o 
 -15  13  13     1766.65     1832.37    196.60 o 
 -13  13  13      141.40      190.39     93.22 o 
 -11  13  13     1595.25     1756.20    145.43 o 
  -9  13  13     1188.66      988.20    118.40 o 
  -7  13  13      537.52      423.45     98.21 o 
  -5  13  13     3643.16     3479.60    307.10 o 
  -3  13  13     2489.18     2588.83    403.13 o 
  -1  13  13      383.40      430.78    122.45 o 
   1  13  13     3552.82     3298.59    312.09 o 
   3  13  13      911.89      825.50    153.21 o 
 -14  14  13       21.68      177.75    105.34 o 
 -12  14  13     1997.37     1809.73    173.71 o 
 -10  14  13      324.92      197.38     70.50 o 
  -8  14  13       34.37       61.20    119.99 o 
  -6  14  13      678.09      292.65    241.17 o 
  -4  14  13        6.98        0.00    205.13 o 
  -2  14  13       64.72      -24.16    129.49 o 
   0  14  13      111.59       79.47     94.88 o 
   2  14  13        1.11       55.18     90.13 o 
 -13  15  13       29.26       67.29     98.96 o 
 -11  15  13     3113.37     2955.23    246.31 o 
  -9  15  13     2230.00     2293.09    235.82 o 
  -7  15  13      768.00      239.98    158.40 o 
  -5  15  13     4019.88     4210.73    424.52 o 
  -3  15  13       82.47      264.53    178.20 o 
  -1  15  13     1877.79     2162.89    319.58 o 
 -10  16  13       52.42       62.86     89.37 o 
  -8  16  13      619.63      588.46    172.66 o 
  -6  16  13      460.36      101.77    249.09 o 
  -4  16  13       84.65      253.84    167.51 o 
  -2  16  13      953.21      433.23    161.17 o 
 -22   0  14       12.19       14.65    152.46 o 
 -20   0  14      138.46      -68.90    152.46 o 
 -18   0  14     1928.04     1932.11    251.07 o 
 -16   0  14      500.61      495.51    195.82 o 
 -14   0  14     6268.02     7553.61    328.98 o 
 -12   0  14     5719.61     5541.75    326.62 o 
 -10   0  14     4136.20     4404.15    224.07 o 
  -8   0  14    12968.60    12462.56    558.11 o 
  -6   0  14      170.89      138.66     75.78 o 
  -4   0  14     5211.79     5198.35    229.38 o 
  -2   0  14     4922.17     4855.37    188.37 o 
   0   0  14     2734.38     2668.04    174.39 o 
   2   0  14     9665.21    10206.74    818.38 o 
   4   0  14      196.01      145.51    110.29 o 
   6   0  14      196.18      478.32    114.13 o 
 -21   1  14     1082.20      941.09    187.90 o 
 -19   1  14       18.18      -44.35    128.70 o 
 -17   1  14      285.51      219.33     96.08 o 
 -15   1  14       25.98       36.89     62.48 o 
 -13   1  14     1675.71     1413.90    119.66 o 
 -11   1  14     4675.62     4731.45    167.05 o 
  -9   1  14      921.63      928.82     75.94 o 
  -7   1  14     1563.85     1477.16     92.19 o 
  -5   1  14      154.83      144.04     27.79 o 
  -3   1  14      361.97      349.37     33.46 o 
  -1   1  14     1151.04     1006.63     64.27 o 
   1   1  14      108.85      147.98     40.97 o 
   3   1  14      971.90      870.00     62.36 o 
   5   1  14     2922.35     2902.77    162.79 o 
   7   1  14       67.17       80.79    123.55 o 
 -20   2  14     1073.36     1275.22    197.97 o 
 -18   2  14     1411.67     1341.78    151.21 o 
 -16   2  14      884.37      787.99     95.29 o 
 -14   2  14     2420.10     2652.61    122.10 o 
 -12   2  14     4689.87     5103.01    190.43 o 
 -10   2  14      180.76      241.95     48.28 o 
  -8   2  14    10360.82    10808.49    302.61 o 
  -6   2  14     2443.45     2507.46    139.25 o 
  -4   2  14    21150.82    20892.18    490.17 o 
  -2   2  14     2666.94     2574.21     92.23 o 
   0   2  14      993.63     1067.44     59.86 o 
   2   2  14     2592.64     2860.65    156.23 o 
   4   2  14     1921.48     2376.60    255.38 o 
   6   2  14     1100.69      961.01    104.32 o 
 -21   3  14     1792.28     1856.25    432.44 o 
 -19   3  14      999.43      942.86    148.56 o 
 -17   3  14      455.38      641.69    114.74 o 
 -15   3  14     4731.77     4497.06    190.71 o 
 -13   3  14      632.99      489.70     74.90 o 
 -11   3  14     2223.74     2481.34    108.46 o 
  -9   3  14      576.07      701.80     76.48 o 
  -7   3  14     3073.87     3092.25    127.94 o 
  -5   3  14     4087.28     4078.49    160.01 o 
  -3   3  14       70.63       65.50     34.51 o 
  -1   3  14    10401.35    10566.76    298.22 o 
   1   3  14      579.98      721.54     54.26 o 
   3   3  14      445.35      424.22     83.52 o 
   5   3  14     1714.84     1745.40    126.93 o 
   7   3  14      197.64      159.18    139.12 o 
 -20   4  14      200.48      148.50    148.50 o 
 -18   4  14     2831.45     2703.14    359.18 o 
 -16   4  14     2222.64     2040.99    178.33 o 
 -14   4  14      978.25     1148.27     86.56 o 
 -12   4  14      734.10      783.92     92.38 o 
 -10   4  14     2158.50     2067.07    151.17 o 
  -8   4  14     5624.55     5694.46    147.70 o 
  -6   4  14     6796.08     7635.94    243.12 o 
  -4   4  14     2495.66     2563.57     92.89 o 
  -2   4  14      413.71      412.37     45.80 o 
   0   4  14     1559.81     1715.28    145.83 o 
   2   4  14        5.94        9.47     65.26 o 
   4   4  14     1005.20     1204.94    104.03 o 
   6   4  14      499.94      702.77    193.15 o 
 -21   5  14     4238.37     4536.76    519.96 o 
 -19   5  14      447.33      499.67    127.14 o 
 -17   5  14     1694.34     1571.36    122.31 o 
 -15   5  14     3167.61     2921.02    149.14 o 
 -13   5  14      201.74      331.08     56.35 o 
 -11   5  14     9316.07    10177.28    503.34 o 
  -9   5  14     1803.20     1873.11    106.05 o 
  -7   5  14      975.43      942.76     78.12 o 
  -5   5  14     1307.74     1422.51     64.19 o 
  -3   5  14      339.99      420.69     46.76 o 
  -1   5  14     1830.88     1866.74     79.42 o 
   1   5  14     1703.71     1966.82     91.29 o 
   3   5  14     2340.47     2663.88    134.75 o 
   5   5  14     2161.72     2139.38    118.28 o 
 -20   6  14      831.84      823.01    168.99 o 
 -18   6  14       29.51      136.44    107.85 o 
 -16   6  14     1550.90     1697.09    151.72 o 
 -14   6  14        7.37       63.54     47.44 o 
 -12   6  14      113.68       59.44     36.07 o 
 -10   6  14      597.72      556.13    100.66 o 
  -8   6  14      819.91      852.03     49.63 o 
  -6   6  14     1017.43     1035.96     95.69 o 
  -4   6  14        5.45       22.95     25.81 o 
  -2   6  14      119.25      165.66     20.34 o 
   0   6  14     1063.79     1029.20     61.18 o 
   2   6  14       28.43       -7.78     55.35 o 
   4   6  14       80.37      120.90    115.09 o 
   6   6  14        4.00       29.84     86.25 o 
 -19   7  14     1506.69      951.21    208.70 o 
 -17   7  14     1998.20     1325.04    253.84 o 
 -15   7  14     1761.44     1459.82    130.62 o 
 -13   7  14     5285.28     5243.04    227.59 o 
 -11   7  14     7050.93     6875.02    353.67 o 
  -9   7  14     1944.61     2020.30    129.40 o 
  -7   7  14     1941.63     2087.22     82.80 o 
  -5   7  14      857.30      800.68    117.58 o 
  -3   7  14      712.78     1007.30     58.97 o 
  -1   7  14     4863.38     5950.23    729.84 o 
   1   7  14     2170.12     2379.43    131.02 o 
   3   7  14     1628.13     1784.12    146.82 o 
   5   7  14     1181.51     1087.80    107.94 o 
 -20   8  14       34.16      174.32    131.13 o 
 -18   8  14      550.42      496.72    229.29 o 
 -16   8  14       74.65      118.81     98.21 o 
 -14   8  14       84.79       74.45     78.47 o 
 -12   8  14       48.49      178.15     61.27 o 
 -10   8  14        0.44      -28.41     39.27 o 
  -8   8  14     4792.76     5157.20    220.24 o 
  -6   8  14        0.14       21.11     37.73 o 
  -4   8  14     2941.79     2715.21    118.26 o 
  -2   8  14      165.01      312.12     84.81 o 
   0   8  14       63.38       56.31     63.60 o 
   2   8  14      265.34      179.10     73.71 o 
   4   8  14      117.06      147.18    106.13 o 
 -19   9  14     3730.47     4507.97    338.59 o 
 -17   9  14      714.98      480.13    122.76 o 
 -15   9  14     4865.10     4572.88    370.46 o 
 -13   9  14     5005.09     4983.85    286.55 o 
 -11   9  14     1575.33     1370.65    109.72 o 
  -9   9  14     4329.65     4424.00    156.91 o 
  -7   9  14     5754.05     5985.70    337.58 o 
  -5   9  14      307.58      321.72     22.58 o 
  -3   9  14     4649.85     5589.72    539.16 o 
  -1   9  14      678.57      920.09    113.26 o 
   1   9  14      454.16      555.51     93.95 o 
   3   9  14     1075.86     1203.10    133.29 o 
   5   9  14       96.24      -94.66     94.66 o 
 -18  10  14      215.32      121.54     85.33 o 
 -16  10  14      648.51      521.97    126.92 o 
 -14  10  14      982.50      996.21    153.27 o 
 -12  10  14      969.33      905.98    340.17 o 
 -10  10  14      117.66      144.24     89.50 o 
  -8  10  14     1048.80     1098.44     85.40 o 
  -6  10  14      895.95      776.04     61.67 o 
  -4  10  14     5271.32     5899.33    363.20 o 
  -2  10  14        7.51       56.88     73.45 o 
   0  10  14        7.24      128.49    100.57 o 
   2  10  14      102.26       91.23     88.51 o 
   4  10  14      375.54      411.85    110.43 o 
 -17  11  14      254.53      289.24    113.01 o 
 -15  11  14       19.45        9.28    126.52 o 
 -13  11  14     2564.03     2232.51    201.30 o 
 -11  11  14     1376.97     1450.63    145.19 o 
  -9  11  14     1342.86     1200.84     93.76 o 
  -7  11  14      512.22      535.08     68.54 o 
  -5  11  14      989.63      904.46    122.49 o 
  -3  11  14     4350.33     4622.47    276.08 o 
  -1  11  14      298.44      151.15     98.04 o 
   1  11  14       16.46      137.41    166.72 o 
   3  11  14      345.60      592.24    157.51 o 
 -16  12  14     2660.54     2280.83    219.20 o 
 -14  12  14      181.57      217.33    106.18 o 
 -12  12  14     2349.65     2229.44    182.76 o 
 -10  12  14     2506.83     2395.50    227.31 o 
  -8  12  14     2302.94     1880.24    303.34 o 
  -6  12  14     2646.73     2959.75    341.36 o 
  -4  12  14      182.62      194.53    166.92 o 
  -2  12  14      236.63      139.88     89.30 o 
   0  12  14     4723.54     5090.72    331.06 o 
   2  12  14      282.89      133.01    184.54 o 
 -15  13  14        1.63       10.75    146.09 o 
 -13  13  14       55.62       86.56     89.85 o 
 -11  13  14       71.16      151.52    122.56 o 
  -9  13  14      698.59      901.79    157.41 o 
  -7  13  14       11.18      251.86    154.05 o 
  -5  13  14      205.41      432.04    169.89 o 
  -3  13  14       17.28      105.61     93.42 o 
  -1  13  14        2.37     -119.59    119.59 o 
   1  13  14       29.14      218.77    123.63 o 
 -14  14  14     1472.27     1627.49    194.16 o 
 -12  14  14      703.41      586.29    103.69 o 
 -10  14  14     3355.62     3172.19    237.37 o 
  -8  14  14      920.89      970.21    260.57 o 
  -6  14  14     3917.71     4917.20    553.62 o 
  -4  14  14     2541.80     2632.25    363.14 o 
  -2  14  14     1534.39     1413.34    288.69 o 
   0  14  14     2920.28     2948.49    813.40 o 
 -11  15  14      128.82      230.96     71.48 o 
  -9  15  14      117.57      228.50    172.66 o 
  -7  15  14      188.02      -30.49    168.30 o 
  -5  15  14       13.31     -239.58    239.58 o 
  -3  15  14      418.15      293.84    232.85 o 
 -21   1  15       44.14      195.84    173.48 o 
 -19   1  15     2526.85     2389.34    356.41 o 
 -17   1  15      370.88      259.98    120.41 o 
 -15   1  15     1812.77     1467.47    167.23 o 
 -13   1  15     4976.32     4790.90    221.92 o 
 -11   1  15      597.41      632.74     63.42 o 
  -9   1  15    12185.73    12488.52    433.30 o 
  -7   1  15     3826.23     3964.35    212.42 o 
  -5   1  15     2934.93     2941.71    104.34 o 
  -3   1  15     4437.94     4628.63    158.79 o 
  -1   1  15      120.88      145.39     42.28 o 
   1   1  15      766.53      739.16     67.15 o 
   3   1  15     1433.72     1358.86     97.84 o 
   5   1  15      169.11      117.63     68.24 o 
 -20   2  15        2.19      102.69    136.42 o 
 -18   2  15      143.56      177.34     84.57 o 
 -16   2  15     1847.12     1655.56    131.87 o 
 -14   2  15       54.66       16.80     65.33 o 
 -12   2  15      710.49      731.21     77.24 o 
 -10   2  15     1585.88     1410.86    107.34 o 
  -8   2  15     3394.16     3470.87    255.81 o 
  -6   2  15      816.20      781.42     71.39 o 
  -4   2  15      280.02      277.50     47.17 o 
  -2   2  15      935.15      885.79     59.87 o 
   0   2  15     2647.54     2663.59    138.99 o 
   2   2  15      241.12      147.99     57.80 o 
   4   2  15      537.57      578.04     72.03 o 
   6   2  15      176.20      310.77    104.44 o 
 -21   3  15       40.76      -88.98    129.64 o 
 -19   3  15      537.75      572.96    185.73 o 
 -17   3  15      690.77      453.09     87.38 o 
 -15   3  15      160.78      210.07     58.60 o 
 -13   3  15      618.93      559.50     65.59 o 
 -11   3  15     3301.97     3550.78    136.04 o 
  -9   3  15     2243.51     2108.40    108.93 o 
  -7   3  15     3261.96     3487.62    127.23 o 
  -5   3  15     4240.93     4302.89    156.47 o 
  -3   3  15     1683.96     1608.08    117.29 o 
  -1   3  15     1574.83     1412.06     78.09 o 
   1   3  15     1340.47     1219.73    192.45 o 
   3   3  15     1407.27     1529.50     90.29 o 
   5   3  15      675.09      675.31     90.06 o 
 -20   4  15      888.38      719.15    407.09 o 
 -18   4  15      430.02      521.55    105.70 o 
 -16   4  15     1507.14     1362.24    296.88 o 
 -14   4  15      112.50       57.77     49.71 o 
 -12   4  15     2965.53     3074.63    134.89 o 
 -10   4  15     1832.67     1821.57     89.60 o 
  -8   4  15      551.27      496.53     47.26 o 
  -6   4  15     1927.20     2055.86    114.54 o 
  -4   4  15      167.20      180.61     42.82 o 
  -2   4  15     2358.87     2024.59    181.39 o 
   0   4  15     3748.16     3313.47    247.31 o 
   2   4  15      449.93      384.82     54.64 o 
   4   4  15      972.89      715.93    165.52 o 
   6   4  15      401.00      470.06    164.74 o 
 -19   5  15      208.51      178.45    262.35 o 
 -17   5  15      989.30     1005.33    119.41 o 
 -15   5  15     2064.35     1916.77    162.96 o 
 -13   5  15      502.09      558.19     77.77 o 
 -11   5  15      880.21     1132.29    109.95 o 
  -9   5  15      823.14      778.81     70.46 o 
  -7   5  15      475.27      377.47     39.67 o 
  -5   5  15     2645.69     2544.89    127.52 o 
  -3   5  15      124.33      129.57     32.86 o 
  -1   5  15       56.62       70.63     45.55 o 
   1   5  15     1282.32     1228.31     96.54 o 
   3   5  15      134.25       93.93     59.63 o 
   5   5  15     1122.44      833.40    163.49 o 
 -20   6  15     2688.58     2643.49    253.86 o 
 -18   6  15     1803.29     1442.94    175.97 o 
 -16   6  15     2552.61     1988.02    544.43 o 
 -14   6  15      391.79      420.48     70.08 o 
 -12   6  15     3238.68     3330.58    187.02 o 
 -10   6  15     3320.86     2986.04    192.96 o 
  -8   6  15      646.96      694.36     58.98 o 
  -6   6  15     2585.67     2396.55    133.42 o 
  -4   6  15      557.88      611.65    122.72 o 
  -2   6  15     1452.14     1225.06     84.33 o 
   0   6  15      733.96      668.75     90.02 o 
   2   6  15     1380.53     1252.44    158.50 o 
   4   6  15      686.74      606.71    122.03 o 
 -19   7  15       60.56      -10.25    161.17 o 
 -17   7  15       25.22      -96.71     96.71 o 
 -15   7  15       68.02       95.60     68.85 o 
 -13   7  15        0.14      -37.56     44.62 o 
 -11   7  15     2512.20     2438.60    123.99 o 
  -9   7  15     1709.67     1461.49     74.96 o 
  -7   7  15        2.15        2.48     29.60 o 
  -5   7  15        2.75       34.10     24.65 o 
  -3   7  15      649.99      494.80     80.41 o 
  -1   7  15     4032.92     4304.07    246.92 o 
   1   7  15      120.81       75.80     88.71 o 
   3   7  15      167.75      305.45    111.74 o 
 -18   8  15     1111.20     1310.38    180.09 o 
 -16   8  15      596.95      683.19    127.67 o 
 -14   8  15     2156.49     2069.68    158.22 o 
 -12   8  15     1276.63     1263.68    179.59 o 
 -10   8  15     1129.13     1128.89    117.93 o 
  -8   8  15     1100.73     1153.60     87.90 o 
  -6   8  15     1947.36     1816.66    137.52 o 
  -4   8  15     1668.89     1596.47    129.52 o 
  -2   8  15     8064.16     8940.23   1229.99 o 
   0   8  15     1871.74     1668.47    126.29 o 
   2   8  15     2321.30     2586.21    163.91 o 
   4   8  15      215.51      199.20    349.65 o 
 -17   9  15       19.44      -12.39    132.07 o 
 -15   9  15      234.63      274.56    117.10 o 
 -13   9  15     1631.47     1327.28    149.10 o 
 -11   9  15      284.53      160.08     71.31 o 
  -9   9  15      773.33      631.39     88.26 o 
  -7   9  15      737.64      549.83     66.13 o 
  -5   9  15      400.61      383.44     79.00 o 
  -3   9  15     3072.77     3488.67    207.33 o 
  -1   9  15      129.19       70.66     77.42 o 
   1   9  15       71.69       17.31     89.91 o 
   3   9  15       61.98      202.71    152.56 o 
 -18  10  15      582.08      422.55    137.47 o 
 -16  10  15       55.69       72.32     95.67 o 
 -14  10  15     3326.18     2934.68    242.35 o 
 -12  10  15      990.52      671.59    160.78 o 
 -10  10  15      254.82      135.63    100.39 o 
  -8  10  15     4514.00     3940.51    525.90 o 
  -6  10  15      422.32      283.85     85.96 o 
  -4  10  15     4225.86     4019.92    296.94 o 
  -2  10  15     1272.94     1193.05    137.39 o 
   0  10  15       30.17       26.61     76.62 o 
   2  10  15     2845.87     2850.25    210.22 o 
 -17  11  15     1268.13     1383.26    191.79 o 
 -15  11  15     1936.88     2349.31    227.06 o 
 -13  11  15     1326.39     1435.22    147.37 o 
 -11  11  15      966.44      873.28    129.75 o 
  -9  11  15     2265.02     2262.70    456.59 o 
  -7  11  15     1723.00     1603.11    132.46 o 
  -5  11  15     3057.15     3150.45    232.21 o 
  -3  11  15       14.86      -45.08    130.68 o 
  -1  11  15     2400.18     2559.01    231.57 o 
   1  11  15       50.54       -2.57    101.37 o 
 -16  12  15        3.19       58.68    208.50 o 
 -14  12  15      169.99      111.38     80.48 o 
 -12  12  15       39.17       40.36     72.86 o 
 -10  12  15       61.50       26.52     92.27 o 
  -8  12  15     1306.72     1202.39    108.48 o 
  -6  12  15      215.85      196.38     97.28 o 
  -4  12  15       40.19       75.82    123.16 o 
  -2  12  15      635.98      537.87    312.65 o 
   0  12  15        2.81       37.13     92.58 o 
 -13  13  15       49.28       67.83    106.13 o 
 -11  13  15     2278.30     1920.01    194.16 o 
  -9  13  15     1082.04     1024.73     87.41 o 
  -7  13  15     1826.09     1742.03    343.34 o 
  -5  13  15     6467.02     7153.05    733.40 o 
  -3  13  15      337.37      259.38    198.40 o 
  -1  13  15      376.62      547.86    106.79 o 
 -12  14  15      151.02       42.52    189.88 o 
 -10  14  15      305.80      305.93     91.48 o 
  -8  14  15       70.96      183.35    173.45 o 
  -6  14  15      113.15      -51.08    137.81 o 
  -4  14  15      103.40      -25.34    173.05 o 
 -20   0  16     3406.75     3312.59    382.94 o 
 -18   0  16     5587.11     5563.48    639.55 o 
 -16   0  16     1322.62     1030.41    212.26 o 
 -14   0  16     6171.97     5713.21    354.15 o 
 -12   0  16      364.24      394.11     83.38 o 
 -10   0  16     8937.50     9421.62    510.09 o 
  -8   0  16    11885.62    12836.44   1413.15 o 
  -6   0  16     1174.17     1733.32    203.94 o 
  -4   0  16     6404.11     6968.29    353.62 o 
  -2   0  16      134.82      304.84     66.21 o 
   0   0  16      136.58      182.83    105.14 o 
   2   0  16      931.04     1102.49    124.29 o 
   4   0  16       25.73      -52.27    339.77 o 
 -21   1  16      290.57      230.99    133.50 o 
 -19   1  16      269.74      407.36    121.38 o 
 -17   1  16      224.77      418.26    114.80 o 
 -15   1  16      371.95      266.86     77.51 o 
 -13   1  16     3909.02     3625.19    165.61 o 
 -11   1  16       26.81      -30.02     57.57 o 
  -9   1  16      877.03      741.90    223.15 o 
  -7   1  16        1.23       -0.81     53.61 o 
  -5   1  16      311.29      258.75     54.97 o 
  -3   1  16      145.14      132.28     63.61 o 
  -1   1  16      360.47      406.26     84.94 o 
   1   1  16        4.76      105.95     59.83 o 
   3   1  16       47.14      -10.39     76.90 o 
   5   1  16     1122.73     1014.96    184.93 o 
 -20   2  16     1803.28     1763.87    214.85 o 
 -18   2  16     1327.32     1449.86    167.91 o 
 -16   2  16     1367.46     1348.50    124.78 o 
 -14   2  16     1088.14     1068.23    117.40 o 
 -12   2  16     1817.21     1883.07    135.98 o 
 -10   2  16      434.87      343.59     70.47 o 
  -8   2  16     6903.39     6959.62    289.87 o 
  -6   2  16     3560.84     4052.79    245.92 o 
  -4   2  16     5242.87     5309.12    207.80 o 
  -2   2  16       72.85        9.54     54.38 o 
   0   2  16      227.49      339.89     48.32 o 
   2   2  16     1465.37     1856.37    169.85 o 
   4   2  16      667.03      469.12     82.68 o 
 -19   3  16        2.10      100.48    107.84 o 
 -17   3  16     2590.28     2523.82    402.94 o 
 -15   3  16     1924.86     1557.94    105.01 o 
 -13   3  16       41.53      140.94     65.09 o 
 -11   3  16     3495.21     3736.22    152.97 o 
  -9   3  16        4.35       74.39     55.55 o 
  -7   3  16      401.25      443.56     68.62 o 
  -5   3  16       26.43       43.15     42.71 o 
  -3   3  16      171.36      181.44    101.41 o 
  -1   3  16     5098.36     5278.72    403.82 o 
   1   3  16      151.82      155.06     52.53 o 
   3   3  16      131.46       67.32     67.39 o 
 -20   4  16       61.53      188.36    110.80 o 
 -18   4  16      939.63     1117.74    195.03 o 
 -16   4  16      412.97      412.53     80.32 o 
 -14   4  16     2180.44     1880.86    125.23 o 
 -12   4  16      610.20      620.24    114.27 o 
 -10   4  16     1658.14     1693.50    154.61 o 
  -8   4  16       48.73       37.24     49.01 o 
  -6   4  16      568.06      587.10     62.27 o 
  -4   4  16      208.11      177.47     45.14 o 
  -2   4  16      828.12      859.85     89.60 o 
   0   4  16      843.55      908.78     91.87 o 
   2   4  16        2.72       -9.69     46.91 o 
   4   4  16      650.12      397.28    224.34 o 
 -19   5  16      317.26      163.00    206.71 o 
 -17   5  16     1855.25     1989.88    199.39 o 
 -15   5  16     2438.01     2562.74    195.31 o 
 -13   5  16     1693.19     1828.48    116.33 o 
 -11   5  16     8581.13     8965.60    357.24 o 
  -9   5  16      501.86      454.10     58.46 o 
  -7   5  16     2263.30     2319.91    110.40 o 
  -5   5  16     1313.66     1465.26     97.67 o 
  -3   5  16      808.24      872.17     66.08 o 
  -1   5  16      804.47      997.73    108.43 o 
   1   5  16     1055.34      977.38     86.21 o 
   3   5  16      511.04      448.97    175.41 o 
 -18   6  16      119.06      -87.41    122.55 o 
 -16   6  16     1797.29     1869.62    185.47 o 
 -14   6  16        0.05       40.61     58.19 o 
 -12   6  16      247.69      172.08     62.66 o 
 -10   6  16      243.97      340.53    107.72 o 
  -8   6  16      420.40      380.64     87.72 o 
  -6   6  16      667.96      700.93     95.91 o 
  -4   6  16       62.30       94.40     36.81 o 
  -2   6  16      766.93      771.34    132.07 o 
   0   6  16      269.23      400.06     78.82 o 
   2   6  16       88.36      -28.62     73.08 o 
 -19   7  16      796.40      679.86    167.51 o 
 -17   7  16      661.14      667.14    159.33 o 
 -15   7  16      400.13      560.13    147.51 o 
 -13   7  16     2459.85     2224.22    377.00 o 
 -11   7  16     1502.15     1475.97    121.96 o 
  -9   7  16      672.71      622.56     81.29 o 
  -7   7  16     2597.87     2391.53    123.29 o 
  -5   7  16      920.51      776.74    118.77 o 
  -3   7  16     3490.00     3924.31    320.88 o 
  -1   7  16     1883.98     2039.74    276.58 o 
   1   7  16      721.36      758.25    129.99 o 
   3   7  16      605.92      748.03    197.01 o 
 -18   8  16       11.70      103.71    116.03 o 
 -16   8  16      196.99       67.65    122.29 o 
 -14   8  16      541.13      424.03     95.02 o 
 -12   8  16       12.45       -8.00     62.75 o 
 -10   8  16       68.15       41.45     58.45 o 
  -8   8  16      230.82      170.96     55.16 o 
  -6   8  16      670.72      634.17     71.70 o 
  -4   8  16      421.75      330.07    107.46 o 
  -2   8  16      369.98      550.47    124.74 o 
   0   8  16       98.89      203.35    107.51 o 
   2   8  16      922.77      561.35    120.03 o 
 -17   9  16      290.60      119.19    110.18 o 
 -15   9  16      696.72      634.38    208.10 o 
 -13   9  16      565.26      669.00    115.22 o 
 -11   9  16       60.83        0.00    172.66 o 
  -9   9  16     2088.16     2461.59    259.38 o 
  -7   9  16      199.84      187.17     46.45 o 
  -5   9  16        3.41      -71.49     71.49 o 
  -3   9  16     3997.46     4546.16    469.46 o 
  -1   9  16      604.63      766.68    132.03 o 
   1   9  16     2745.04     3088.54    280.29 o 
 -16  10  16     1560.32     1212.48    256.41 o 
 -14  10  16      691.21      664.46    132.86 o 
 -12  10  16      765.48      543.58     95.75 o 
 -10  10  16      298.95      154.84    135.83 o 
  -8  10  16      458.85      395.61    169.49 o 
  -6  10  16     1327.40     1440.65    148.62 o 
  -4  10  16     2600.18     2134.07    252.26 o 
  -2  10  16       26.72      124.85    133.20 o 
   0  10  16      771.17      732.68    111.87 o 
 -15  11  16      142.94      179.63     93.11 o 
 -13  11  16     2709.52     2960.64    477.78 o 
 -11  11  16      158.91      142.36     91.88 o 
  -9  11  16      675.54      670.82     97.44 o 
  -7  11  16        4.42      -77.22    133.85 o 
  -5  11  16      445.24      450.28    119.92 o 
  -3  11  16     1829.08     1944.03    192.85 o 
  -1  11  16       48.23      241.36     84.86 o 
 -14  12  16      209.82       53.52     81.27 o 
 -12  12  16     1493.04     1594.32    160.75 o 
 -10  12  16     2025.30     2007.35    192.06 o 
  -8  12  16     2134.08     2215.65    353.24 o 
  -6  12  16     1992.70     1774.11    297.40 o 
  -4  12  16      152.46      198.84    127.69 o 
  -2  12  16      513.71      780.28    156.04 o 
 -11  13  16      186.46      150.59    219.39 o 
  -9  13  16      549.00      463.33    193.65 o 
  -7  13  16      329.00       45.94    219.78 o 
  -5  13  16      177.86      581.34    249.88 o 
 -19   1  17     2285.69     2561.59    238.88 o 
 -17   1  17      666.95      604.11    196.62 o 
 -15   1  17     4933.65     5175.42    328.87 o 
 -13   1  17     1506.18     1525.09    130.21 o 
 -11   1  17      192.51      469.64     92.07 o 
  -9   1  17     5919.51     6720.18    718.35 o 
  -7   1  17     1320.87     1202.95    164.54 o 
  -5   1  17     2868.50     3090.08    159.90 o 
  -3   1  17     4475.50     4563.80    207.35 o 
  -1   1  17      522.34      472.58     64.75 o 
   1   1  17     1593.12     1485.33    154.67 o 
   3   1  17     1481.16     1506.27    156.80 o 
 -20   2  17        0.82       85.78    177.81 o 
 -18   2  17      531.86      556.13    141.08 o 
 -16   2  17     1348.31     1191.82    170.77 o 
 -14   2  17      136.60      120.53     85.06 o 
 -12   2  17     2390.94     2195.38    196.74 o 
 -10   2  17      830.79      705.10     91.90 o 
  -8   2  17       12.38       45.27     78.92 o 
  -6   2  17     4586.93     4076.63    269.90 o 
  -4   2  17        3.27       37.33     64.21 o 
  -2   2  17      430.97      442.35    106.37 o 
   0   2  17      148.68       97.01     61.32 o 
   2   2  17        9.57      -41.27     98.73 o 
 -19   3  17     1086.16      890.20    158.64 o 
 -17   3  17      416.36      436.79    135.83 o 
 -15   3  17      757.96      678.75     94.23 o 
 -13   3  17     2542.95     2468.28    134.98 o 
 -11   3  17     1943.24     1697.47    107.59 o 
  -9   3  17     1171.14     1038.01     95.91 o 
  -7   3  17      669.46      692.32    106.73 o 
  -5   3  17     1113.83     1062.33    104.35 o 
  -3   3  17      497.17      578.41    106.77 o 
  -1   3  17     1036.33     1147.56    147.70 o 
   1   3  17      228.76      313.19    138.78 o 
   3   3  17      607.59      568.58    163.75 o 
 -18   4  17      363.06      281.03    120.64 o 
 -16   4  17      437.30      409.85    143.26 o 
 -14   4  17      822.74      770.70     85.12 o 
 -12   4  17     2522.61     2702.91    288.09 o 
 -10   4  17     1218.42     1106.25    123.07 o 
  -8   4  17     1930.93     1884.32    206.03 o 
  -6   4  17     3325.90     3381.25    247.87 o 
  -4   4  17      918.57     1031.93     98.07 o 
  -2   4  17     2033.61     2398.17    169.25 o 
   0   4  17     1218.96     1303.62    178.47 o 
   2   4  17      184.00       48.33    237.01 o 
 -19   5  17       15.50       41.58    121.00 o 
 -17   5  17     2246.35     2507.23    255.03 o 
 -15   5  17      634.60      432.04    145.73 o 
 -13   5  17       92.74       60.59     53.52 o 
 -11   5  17     1223.87     1525.73    181.47 o 
  -9   5  17      122.85       58.13    112.59 o 
  -7   5  17      363.28      437.08     67.36 o 
  -5   5  17      619.67      637.57    219.72 o 
  -3   5  17      976.43      946.33     84.21 o 
  -1   5  17      388.17      427.54     58.60 o 
   1   5  17        0.60      221.24    138.98 o 
 -18   6  17     1284.32     1376.20    172.32 o 
 -16   6  17      604.04      486.48    112.58 o 
 -14   6  17      629.10      536.67    117.03 o 
 -12   6  17     3778.97     3562.44    196.40 o 
 -10   6  17     2157.71     2366.47    348.42 o 
  -8   6  17     1312.14     1566.15    130.85 o 
  -6   6  17     3641.60     4697.14    316.02 o 
  -4   6  17      328.95      258.72     59.40 o 
  -2   6  17     1255.73     1256.42     92.18 o 
   0   6  17     2203.44     3054.62    176.44 o 
 -17   7  17       60.76      -36.57    117.49 o 
 -15   7  17        5.54      -41.34    102.42 o 
 -13   7  17       22.70      -49.62     89.12 o 
 -11   7  17      105.75       45.54    137.02 o 
  -9   7  17     1216.64     1326.38    437.19 o 
  -7   7  17      517.98      366.44     65.51 o 
  -5   7  17        0.75       10.86     41.67 o 
  -3   7  17      208.52      147.81     91.33 o 
  -1   7  17       84.40      -91.63    146.32 o 
   1   7  17      596.51      283.32    149.48 o 
 -16   8  17      314.90      169.23     90.61 o 
 -14   8  17     1525.30     1413.52    169.09 o 
 -12   8  17      425.28      275.80     92.80 o 
 -10   8  17     1359.52     1463.80    190.28 o 
  -8   8  17     1976.31     2112.83    169.29 o 
  -6   8  17      300.49      198.38     94.21 o 
  -4   8  17     3370.80     4030.03    342.35 o 
  -2   8  17     2371.69     2255.72    623.91 o 
   0   8  17      496.95      838.09    146.68 o 
 -17   9  17       63.37      153.30    182.95 o 
 -15   9  17      124.27      109.25    108.85 o 
 -13   9  17      495.45      418.41    263.15 o 
 -11   9  17      231.24      298.71    142.56 o 
  -9   9  17     1401.11     1052.60    123.45 o 
  -7   9  17        2.47       79.78     41.72 o 
  -5   9  17      200.08      175.37    160.58 o 
  -3   9  17     2159.43     1987.16    274.83 o 
  -1   9  17       12.60      -78.57     83.16 o 
 -14  10  17     1430.01     1392.13    417.98 o 
 -12  10  17      429.77      420.75    100.93 o 
 -10  10  17      873.24      880.39    113.91 o 
  -8  10  17     2222.72     1780.13    165.19 o 
  -6  10  17      180.34      159.69     88.58 o 
  -4  10  17     3237.93     2982.79    254.37 o 
  -2  10  17       85.76      189.00    145.57 o 
 -13  11  17       78.78      138.23     77.62 o 
 -11  11  17     1504.21     1611.68    415.21 o 
  -9  11  17      195.64      240.52     64.84 o 
  -7  11  17      976.91      763.10    230.48 o 
  -5  11  17      384.02      133.98     91.56 o 
  -3  11  17       13.94      174.70    115.82 o 
 -12  12  17        4.45       43.54     90.00 o 
 -10  12  17      424.83      314.82    264.14 o 
  -8  12  17     1337.96     1546.01    300.96 o 
  -6  12  17       52.66      219.39    194.04 o 
 -18   0  18      947.03     1005.85    279.98 o 
 -16   0  18     2053.06     1409.38    261.36 o 
 -14   0  18     2589.55     2087.74    278.00 o 
 -12   0  18       68.07      -70.09     85.14 o 
 -10   0  18      645.37      801.12    182.56 o 
  -8   0  18     1637.76     1726.98    257.40 o 
  -6   0  18        2.62       72.47     98.21 o 
  -4   0  18     3715.34     4105.21    352.25 o 
  -2   0  18     1384.03     1503.17    289.08 o 
   0   0  18      179.81      141.39    186.52 o 
 -19   1  18      298.71      347.53    127.92 o 
 -17   1  18      335.08      234.44    118.12 o 
 -15   1  18      243.24      144.58    214.64 o 
 -13   1  18      592.79      422.68     94.33 o 
 -11   1  18        3.57      113.94     95.96 o 
  -9   1  18       47.41      -56.12     97.59 o 
  -7   1  18      823.24     1071.17    133.26 o 
  -5   1  18       44.40      126.40     51.27 o 
  -3   1  18        2.99       46.63     50.96 o 
  -1   1  18       18.30       33.04     68.43 o 
   1   1  18       56.88       52.67    104.94 o 
 -18   2  18      533.00      550.77    150.47 o 
 -16   2  18      638.23      681.96    120.55 o 
 -14   2  18     1182.95     1268.41    192.85 o 
 -12   2  18      601.24      523.41     96.97 o 
 -10   2  18       72.01       47.71     98.80 o 
  -8   2  18     2120.00     2200.51    163.36 o 
  -6   2  18      521.01      439.55    144.59 o 
  -4   2  18     1649.87     1769.12    115.90 o 
  -2   2  18       77.59       55.53     87.74 o 
   0   2  18     1181.07      924.49    128.15 o 
 -19   3  18      104.51       37.64    144.91 o 
 -17   3  18      305.47      406.96     97.22 o 
 -15   3  18      232.25      299.74    113.30 o 
 -13   3  18        1.68       62.13    131.47 o 
 -11   3  18     3036.25     2860.67    197.53 o 
  -9   3  18     1300.95     1187.03    123.53 o 
  -7   3  18     2181.79     2217.62    163.69 o 
  -5   3  18      326.87      386.63     62.78 o 
  -3   3  18       16.66      -11.81     59.36 o 
  -1   3  18     1518.88     1301.82    112.14 o 
   1   3  18      102.85      -74.18     82.19 o 
 -18   4  18      215.83      182.78    126.72 o 
 -16   4  18      611.78      537.30    131.85 o 
 -14   4  18      577.26      658.01    117.26 o 
 -12   4  18     1398.58     1359.26    151.68 o 
 -10   4  18     1800.65     1670.67    145.20 o 
  -8   4  18     1167.55     1395.89    141.57 o 
  -6   4  18      382.11      466.06     80.45 o 
  -4   4  18       88.13       20.02     57.78 o 
  -2   4  18      536.02      609.48     79.68 o 
   0   4  18        9.34      -37.46     82.29 o 
 -17   5  18     1061.63     1029.87    155.89 o 
 -15   5  18      373.92      450.74    164.74 o 
 -13   5  18      532.69      633.29    220.77 o 
 -11   5  18     2496.89     2333.57    193.25 o 
  -9   5  18      204.72      311.65     90.37 o 
  -7   5  18     1334.49     1390.38    135.04 o 
  -5   5  18      219.59      229.59     60.29 o 
  -3   5  18      252.04      267.00     83.47 o 
  -1   5  18      823.09      756.82    203.19 o 
 -18   6  18        3.28      200.16    131.19 o 
 -16   6  18      389.51      343.15    126.84 o 
 -14   6  18      404.57      239.84     90.85 o 
 -12   6  18      285.08      -15.05    116.03 o 
 -10   6  18      360.29      357.12     85.76 o 
  -8   6  18        2.11      -36.86     92.27 o 
  -6   6  18     1066.09     1031.53    106.08 o 
  -4   6  18       55.10      287.85    131.60 o 
  -2   6  18        0.77      -40.82    102.35 o 
 -17   7  18      981.61      835.97    240.38 o 
 -15   7  18      900.62     1145.14    132.39 o 
 -13   7  18     2006.85     2039.46    198.74 o 
 -11   7  18      440.79      420.95    152.07 o 
  -9   7  18     1543.97     1552.24    172.26 o 
  -7   7  18     1240.32     1239.43    126.83 o 
  -5   7  18     1287.03     1358.30    230.87 o 
  -3   7  18     2284.44     2209.22    328.88 o 
  -1   7  18     1183.08      832.73    153.78 o 
 -16   8  18       13.42       19.51    114.29 o 
 -14   8  18      178.41      312.98     95.04 o 
 -12   8  18        1.58      -69.04    101.18 o 
 -10   8  18      196.72      117.08     87.52 o 
  -8   8  18      294.33      342.41    135.04 o 
  -6   8  18      216.67      262.74    109.31 o 
  -4   8  18     1308.38     1240.91    258.20 o 
  -2   8  18        2.38       36.16    119.32 o 
 -15   9  18      872.33      742.02    260.97 o 
 -13   9  18      859.09      636.16    129.31 o 
 -11   9  18      979.77      814.92    237.41 o 
  -9   9  18     4172.24     3676.64    550.84 o 
  -7   9  18      331.48      233.78     93.64 o 
  -5   9  18     1006.27     1232.05    269.68 o 
  -3   9  18     1852.23     2093.87    461.35 o 
 -14  10  18       60.87      156.03    165.93 o 
 -12  10  18      230.99      385.10     87.11 o 
 -10  10  18        2.53      -65.19     65.19 o 
  -8  10  18      239.96       56.23    173.85 o 
  -6  10  18     1133.49      976.45    364.52 o 
 -11  11  18        5.43       62.74     95.32 o 
  -9  11  18      769.18     1069.22    244.34 o 
  -7  11  18       21.33      193.65    168.30 o 
 -17   1  19     1788.06     2121.21    218.71 o 
 -15   1  19     3234.18     3247.96    546.49 o 
 -13   1  19      756.82      800.12    126.50 o 
 -11   1  19        2.87      -96.12     96.12 o 
  -9   1  19     1707.88     2064.62    175.55 o 
  -7   1  19       37.81      111.96     85.31 o 
  -5   1  19     1267.50     1257.54    111.56 o 
  -3   1  19     1477.47     1706.42    128.32 o 
  -1   1  19        9.10       37.57     76.61 o 
 -18   2  19      845.95      903.49    174.68 o 
 -16   2  19        0.73      -30.89    115.83 o 
 -14   2  19       42.43      220.00    123.79 o 
 -12   2  19     2732.04     2918.84    237.41 o 
 -10   2  19       94.42      -20.28     58.55 o 
  -8   2  19      321.99      496.68     92.36 o 
  -6   2  19     1454.48     1620.61    183.17 o 
  -4   2  19      281.74      213.00     75.15 o 
  -2   2  19      374.91      377.39     82.41 o 
 -17   3  19      291.44      219.35    115.26 o 
 -15   3  19     1300.29     1093.51    144.99 o 
 -13   3  19      513.46      649.63    138.59 o 
 -11   3  19      777.20      702.51    190.87 o 
  -9   3  19      107.04       74.34     76.38 o 
  -7   3  19      972.95      655.51    114.25 o 
  -5   3  19     1189.20     1159.82    117.40 o 
  -3   3  19      731.39      619.85     87.78 o 
 -16   4  19      393.61      373.38    139.14 o 
 -14   4  19      746.85      742.47    133.42 o 
 -12   4  19     1460.72     1503.11    265.32 o 
 -10   4  19     2416.71     2380.25    198.52 o 
  -8   4  19      578.43      522.64    115.63 o 
  -6   4  19     1028.27     1136.99    115.63 o 
  -4   4  19       43.42      177.69     73.00 o 
  -2   4  19      609.65      582.14     94.51 o 
 -17   5  19      880.62      779.32    249.88 o 
 -15   5  19       27.73      139.29    127.17 o 
 -13   5  19       83.18       95.44    140.58 o 
 -11   5  19      448.68      155.51    124.54 o 
  -9   5  19       94.40       -1.36     84.48 o 
  -7   5  19     1441.62     1188.36    210.68 o 
  -5   5  19        0.77      -57.32     57.32 o 
  -3   5  19        3.63       88.52    101.91 o 
 -16   6  19      236.30      506.23    161.16 o 
 -14   6  19     1841.22     2150.74    208.78 o 
 -12   6  19     3340.10     3277.90    249.29 o 
 -10   6  19     1545.16     1423.50    168.70 o 
  -8   6  19     1445.76     1411.75    179.19 o 
  -6   6  19      758.41      620.67     91.19 o 
  -4   6  19       26.78        1.72     90.81 o 
 -15   7  19      125.50      480.77    155.51 o 
 -13   7  19       16.49       36.09     84.38 o 
 -11   7  19       27.55      187.71    218.20 o 
  -9   7  19      261.82      256.70    107.52 o 
  -7   7  19      421.97      592.57     94.99 o 
  -5   7  19      170.54      306.31    218.40 o 
 -14   8  19     1104.71     1246.08    187.59 o 
 -12   8  19      366.39      343.52     71.97 o 
 -10   8  19     3397.62     3518.94    254.46 o 
  -8   8  19      795.00      602.72    178.99 o 
  -6   8  19     1443.98     1572.12    202.36 o 
 -11   9  19       73.72      -69.68     91.01 o 
  -9   9  19      571.92      871.21    193.65 o 
  -7   9  19        0.29       45.94    152.86 o 
 -16   0  20     1522.55     1543.23    296.21 o 
 -14   0  20     1465.64     1769.75    288.69 o 
 -12   0  20     1749.42     1330.98    201.17 o 
 -10   0  20     2496.16     3319.72    386.90 o 
  -8   0  20      322.31      306.11    122.37 o 
  -6   0  20     1336.49     1149.60    233.25 o 
  -4   0  20     2141.20     1839.19    321.56 o 
 -15   1  20       12.07       74.08     89.15 o 
 -13   1  20       33.30       10.64    159.79 o 
 -11   1  20      338.56       87.84    133.23 o 
  -9   1  20       18.76      137.57     86.39 o 
  -7   1  20      563.51      437.96    307.50 o 
  -5   1  20        0.40       21.64     62.87 o 
 -16   2  20      591.86      582.42    144.76 o 
 -14   2  20      947.66     1068.06    257.21 o 
 -12   2  20      215.61      185.65     94.72 o 
 -10   2  20      302.89      395.64    186.72 o 
  -8   2  20     3414.69     3191.09    289.48 o 
  -6   2  20      217.62      285.34    130.29 o 
  -4   2  20     1245.53     1118.49    130.17 o 
 -15   3  20       12.13      132.87    136.58 o 
 -13   3  20      116.50      214.51    102.94 o 
 -11   3  20     1772.80     1970.51    187.71 o 
  -9   3  20       39.64       41.13    103.63 o 
  -7   3  20     1310.85     1179.99    243.35 o 
  -5   3  20      243.51      277.15     86.70 o 
 -14   4  20      215.76      212.50    109.47 o 
 -12   4  20        3.43      -30.06    114.87 o 
 -10   4  20       17.09      -10.24     94.83 o 
  -8   4  20        7.15       79.19     87.51 o 
  -6   4  20      149.17      165.35     73.79 o 
 -13   5  20     1547.93     1572.89    434.02 o 
 -11   5  20     2869.16     2795.82    264.33 o 
  -9   5  20      535.38      492.93    107.13 o 
  -7   5  20      949.10      770.08    120.87 o 
 -12   6  20      275.70      523.46    119.79 o 
 -10   6  20       86.35       38.15     92.68 o 
  -8   6  20        0.20        1.19     83.76 o 
 -11   7  20     1057.83     1208.42    160.11 o 
  -9   7  20     1724.17     1708.76    312.05 o 
 -13   1  21      307.24      203.25    138.01 o 
 -11   1  21      652.51      649.16    202.75 o 
  -9   1  21     2940.73     2387.23    222.95 o 
 -12   2  21      102.90       -7.91    183.55 o 
 -10   2  21      217.93      193.90    142.17 o 
  -8   2  21      127.21       65.22     98.02 o 
 -11   3  21      241.36      212.36     91.94 o 
                                                 
